# Supplementary material for: FURIOUS: Fully unified risk-assessment with interactive operational user system for vessels
Source: PLoS One. 2025 May 28;20(5):e0323300. doi: 10.1371/journal.pone.0323300 (PMC12118981; doi:10.1371/journal.pone.0323300)
Supplement: S3 Appendix — This appendix provides a compressed ZIP archive containing the code developed by the authors. The same code is also accessible from the GitHub repository specified in the Code Availability section. (ZIP) [file pone.0323300.s003.zip]

Archive with 2,104 entries (1,875 files):
- FURIOUS_PLOSONE-main/
- FURIOUS_PLOSONE-main/.gitignore
- FURIOUS_PLOSONE-main/LICENSE
- FURIOUS_PLOSONE-main/README.md
- FURIOUS_PLOSONE-main/client/
- FURIOUS_PLOSONE-main/client/.eslintrc.json
- FURIOUS_PLOSONE-main/client/.gitignore
- FURIOUS_PLOSONE-main/client/README.md
- FURIOUS_PLOSONE-main/client/app/
- FURIOUS_PLOSONE-main/client/app/components/
- FURIOUS_PLOSONE-main/client/app/components/TestComp.tsx
- FURIOUS_PLOSONE-main/client/app/components/VesselMap.tsx
- FURIOUS_PLOSONE-main/client/app/globals.css
- FURIOUS_PLOSONE-main/client/app/icon.png
- FURIOUS_PLOSONE-main/client/app/layout.tsx
- FURIOUS_PLOSONE-main/client/app/page.tsx
- FURIOUS_PLOSONE-main/client/next.config.mjs
- FURIOUS_PLOSONE-main/client/package-lock.json
- FURIOUS_PLOSONE-main/client/package.json
- FURIOUS_PLOSONE-main/client/postcss.config.mjs
- FURIOUS_PLOSONE-main/client/public/
- FURIOUS_PLOSONE-main/client/public/next.svg
- FURIOUS_PLOSONE-main/client/public/vercel.svg
- FURIOUS_PLOSONE-main/client/public/vesselarrow.png
- FURIOUS_PLOSONE-main/client/tailwind.config.ts
- FURIOUS_PLOSONE-main/client/tsconfig.json
- FURIOUS_PLOSONE-main/package-lock.json
- FURIOUS_PLOSONE-main/package.json
- FURIOUS_PLOSONE-main/server/
- FURIOUS_PLOSONE-main/server/README.md
- FURIOUS_PLOSONE-main/server/__pycache__/
- FURIOUS_PLOSONE-main/server/__pycache__/calculation.cpython-311.pyc
- FURIOUS_PLOSONE-main/server/__pycache__/calculation_cri.cpython-311.pyc
- FURIOUS_PLOSONE-main/server/__pycache__/calculation_cri.cpython-312.pyc
- FURIOUS_PLOSONE-main/server/__pycache__/calculation_revised.cpython-311.pyc
- FURIOUS_PLOSONE-main/server/__pycache__/loaddata.cpython-311.pyc
- FURIOUS_PLOSONE-main/server/calculation_cri.py
- FURIOUS_PLOSONE-main/server/server.py
- FURIOUS_PLOSONE-main/server/venv/
- FURIOUS_PLOSONE-main/server/venv/bin/
- FURIOUS_PLOSONE-main/server/venv/bin/Activate.ps1
- FURIOUS_PLOSONE-main/server/venv/bin/activate
- FURIOUS_PLOSONE-main/server/venv/bin/activate.csh
- FURIOUS_PLOSONE-main/server/venv/bin/activate.fish
- FURIOUS_PLOSONE-main/server/venv/bin/flask
- FURIOUS_PLOSONE-main/server/venv/bin/pip
- FURIOUS_PLOSONE-main/server/venv/bin/pip3
- FURIOUS_PLOSONE-main/server/venv/bin/pip3.11
- FURIOUS_PLOSONE-main/server/venv/bin/python
- FURIOUS_PLOSONE-main/server/venv/bin/python3
- FURIOUS_PLOSONE-main/server/venv/bin/python3.11
- FURIOUS_PLOSONE-main/server/venv/lib/
- FURIOUS_PLOSONE-main/server/venv/lib/python3.11/
- FURIOUS_PLOSONE-main/server/venv/lib/python3.11/site-packages/
- FURIOUS_PLOSONE-main/server/venv/lib/python3.11/site-packages/Flask_Cors-4.0.0.dist-info/
- FURIOUS_PLOSONE-main/server/venv/lib/python3.11/site-packages/Flask_Cors-4.0.0.dist-info/INSTALLER
- FURIOUS_PLOSONE-main/server/venv/lib/python3.11/site-packages/Flask_Cors-4.0.0.dist-info/LICENSE
- FURIOUS_PLOSONE-main/server/venv/lib/python3.11/site-packages/Flask_Cors-4.0.0.dist-info/METADATA
- FURIOUS_PLOSONE-main/server/venv/lib/python3.11/site-packages/Flask_Cors-4.0.0.dist-info/RECORD
- FURIOUS_PLOSONE-main/server/venv/lib/python3.11/site-packages/Flask_Cors-4.0.0.dist-info/REQUESTED
- FURIOUS_PLOSONE-main/server/venv/lib/python3.11/site-packages/Flask_Cors-4.0.0.dist-info/WHEEL
- FURIOUS_PLOSONE-main/server/venv/lib/python3.11/site-packages/Flask_Cors-4.0.0.dist-info/top_level.txt
- FURIOUS_PLOSONE-main/server/venv/lib/python3.11/site-packages/Jinja2-3.1.3.dist-info/
- FURIOUS_PLOSONE-main/server/venv/lib/python3.11/site-packages/Jinja2-3.1.3.dist-info/INSTALLER
- FURIOUS_PLOSONE-main/server/venv/lib/python3.11/site-packages/Jinja2-3.1.3.dist-info/LICENSE.rst
- FURIOUS_PLOSONE-main/server/venv/lib/python3.11/site-packages/Jinja2-3.1.3.dist-info/METADATA
- FURIOUS_PLOSONE-main/server/venv/lib/python3.11/site-packages/Jinja2-3.1.3.dist-info/RECORD
- FURIOUS_PLOSONE-main/server/venv/lib/python3.11/site-packages/Jinja2-3.1.3.dist-info/WHEEL
- FURIOUS_PLOSONE-main/server/venv/lib/python3.11/site-packages/Jinja2-3.1.3.dist-info/entry_points.txt
- FURIOUS_PLOSONE-main/server/venv/lib/python3.11/site-packages/Jinja2-3.1.3.dist-info/top_level.txt
- FURIOUS_PLOSONE-main/server/venv/lib/python3.11/site-packages/MarkupSafe-2.1.5.dist-info/
- FURIOUS_PLOSONE-main/server/venv/lib/python3.11/site-packages/MarkupSafe-2.1.5.dist-info/INSTALLER
- FURIOUS_PLOSONE-main/server/venv/lib/python3.11/site-packages/MarkupSafe-2.1.5.dist-info/LICENSE.rst
- FURIOUS_PLOSONE-main/server/venv/lib/python3.11/site-packages/MarkupSafe-2.1.5.dist-info/METADATA
- FURIOUS_PLOSONE-main/server/venv/lib/python3.11/site-packages/MarkupSafe-2.1.5.dist-info/RECORD
- FURIOUS_PLOSONE-main/server/venv/lib/python3.11/site-packages/MarkupSafe-2.1.5.dist-info/WHEEL
- FURIOUS_PLOSONE-main/server/venv/lib/python3.11/site-packages/MarkupSafe-2.1.5.dist-info/top_level.txt
- FURIOUS_PLOSONE-main/server/venv/lib/python3.11/site-packages/_distutils_hack/
- FURIOUS_PLOSONE-main/server/venv/lib/python3.11/site-packages/_distutils_hack/__init__.py
- FURIOUS_PLOSONE-main/server/venv/lib/python3.11/site-packages/_distutils_hack/__pycache__/
- FURIOUS_PLOSONE-main/server/venv/lib/python3.11/site-packages/_distutils_hack/__pycache__/__init__.cpython-311.pyc
- FURIOUS_PLOSONE-main/server/venv/lib/python3.11/site-packages/_distutils_hack/__pycache__/override.cpython-311.pyc
- FURIOUS_PLOSONE-main/server/venv/lib/python3.11/site-packages/_distutils_hack/override.py
- FURIOUS_PLOSONE-main/server/venv/lib/python3.11/site-packages/blinker-1.8.1.dist-info/
- FURIOUS_PLOSONE-main/server/venv/lib/python3.11/site-packages/blinker-1.8.1.dist-info/INSTALLER
- FURIOUS_PLOSONE-main/server/venv/lib/python3.11/site-packages/blinker-1.8.1.dist-info/LICENSE.txt
- FURIOUS_PLOSONE-main/server/venv/lib/python3.11/site-packages/blinker-1.8.1.dist-info/METADATA
- FURIOUS_PLOSONE-main/server/venv/lib/python3.11/site-packages/blinker-1.8.1.dist-info/RECORD
- FURIOUS_PLOSONE-main/server/venv/lib/python3.11/site-packages/blinker-1.8.1.dist-info/WHEEL
- FURIOUS_PLOSONE-main/server/venv/lib/python3.11/site-packages/blinker/
- FURIOUS_PLOSONE-main/server/venv/lib/python3.11/site-packages/blinker/__init__.py
- FURIOUS_PLOSONE-main/server/venv/lib/python3.11/site-packages/blinker/__pycache__/
- FURIOUS_PLOSONE-main/server/venv/lib/python3.11/site-packages/blinker/__pycache__/__init__.cpython-311.pyc
- FURIOUS_PLOSONE-main/server/venv/lib/python3.11/site-packages/blinker/__pycache__/_utilities.cpython-311.pyc
- FURIOUS_PLOSONE-main/server/venv/lib/python3.11/site-packages/blinker/__pycache__/base.cpython-311.pyc
- FURIOUS_PLOSONE-main/server/venv/lib/python3.11/site-packages/blinker/_utilities.py
- FURIOUS_PLOSONE-main/server/venv/lib/python3.11/site-packages/blinker/base.py
- FURIOUS_PLOSONE-main/server/venv/lib/python3.11/site-packages/blinker/py.typed
- FURIOUS_PLOSONE-main/server/venv/lib/python3.11/site-packages/click-8.1.7.dist-info/
- FURIOUS_PLOSONE-main/server/venv/lib/python3.11/site-packages/click-8.1.7.dist-info/INSTALLER
- FURIOUS_PLOSONE-main/server/venv/lib/python3.11/site-packages/click-8.1.7.dist-info/LICENSE.rst
- FURIOUS_PLOSONE-main/server/venv/lib/python3.11/site-packages/click-8.1.7.dist-info/METADATA
- FURIOUS_PLOSONE-main/server/venv/lib/python3.11/site-packages/click-8.1.7.dist-info/RECORD
- FURIOUS_PLOSONE-main/server/venv/lib/python3.11/site-packages/click-8.1.7.dist-info/WHEEL
- FURIOUS_PLOSONE-main/server/venv/lib/python3.11/site-packages/click-8.1.7.dist-info/top_level.txt
- FURIOUS_PLOSONE-main/server/venv/lib/python3.11/site-packages/click/
- FURIOUS_PLOSONE-main/server/venv/lib/python3.11/site-packages/click/__init__.py
- FURIOUS_PLOSONE-main/server/venv/lib/python3.11/site-packages/click/__pycache__/
- FURIOUS_PLOSONE-main/server/venv/lib/python3.11/site-packages/click/__pycache__/__init__.cpython-311.pyc
- FURIOUS_PLOSONE-main/server/venv/lib/python3.11/site-packages/click/__pycache__/_compat.cpython-311.pyc
- FURIOUS_PLOSONE-main/server/venv/lib/python3.11/site-packages/click/__pycache__/_termui_impl.cpython-311.pyc
- FURIOUS_PLOSONE-main/server/venv/lib/python3.11/site-packages/click/__pycache__/_textwrap.cpython-311.pyc
- FURIOUS_PLOSONE-main/server/venv/lib/python3.11/site-packages/click/__pycache__/_winconsole.cpython-311.pyc
- FURIOUS_PLOSONE-main/server/venv/lib/python3.11/site-packages/click/__pycache__/core.cpython-311.pyc
- FURIOUS_PLOSONE-main/server/venv/lib/python3.11/site-packages/click/__pycache__/decorators.cpython-311.pyc
- FURIOUS_PLOSONE-main/server/venv/lib/python3.11/site-packages/click/__pycache__/exceptions.cpython-311.pyc
- FURIOUS_PLOSONE-main/server/venv/lib/python3.11/site-packages/click/__pycache__/formatting.cpython-311.pyc
- FURIOUS_PLOSONE-main/server/venv/lib/python3.11/site-packages/click/__pycache__/globals.cpython-311.pyc
- FURIOUS_PLOSONE-main/server/venv/lib/python3.11/site-packages/click/__pycache__/parser.cpython-311.pyc
- FURIOUS_PLOSONE-main/server/venv/lib/python3.11/site-packages/click/__pycache__/shell_completion.cpython-311.pyc
- FURIOUS_PLOSONE-main/server/venv/lib/python3.11/site-packages/click/__pycache__/termui.cpython-311.pyc
- FURIOUS_PLOSONE-main/server/venv/lib/python3.11/site-packages/click/__pycache__/testing.cpython-311.pyc
- FURIOUS_PLOSONE-main/server/venv/lib/python3.11/site-packages/click/__pycache__/types.cpython-311.pyc
- FURIOUS_PLOSONE-main/server/venv/lib/python3.11/site-packages/click/__pycache__/utils.cpython-311.pyc
- FURIOUS_PLOSONE-main/server/venv/lib/python3.11/site-packages/click/_compat.py
- FURIOUS_PLOSONE-main/server/venv/lib/python3.11/site-packages/click/_termui_impl.py
- FURIOUS_PLOSONE-main/server/venv/lib/python3.11/site-packages/click/_textwrap.py
- FURIOUS_PLOSONE-main/server/venv/lib/python3.11/site-packages/click/_winconsole.py
- FURIOUS_PLOSONE-main/server/venv/lib/python3.11/site-packages/click/core.py
- FURIOUS_PLOSONE-main/server/venv/lib/python3.11/site-packages/click/decorators.py
- FURIOUS_PLOSONE-main/server/venv/lib/python3.11/site-packages/click/exceptions.py
- FURIOUS_PLOSONE-main/server/venv/lib/python3.11/site-packages/click/formatting.py
- FURIOUS_PLOSONE-main/server/venv/lib/python3.11/site-packages/click/globals.py
- FURIOUS_PLOSONE-main/server/venv/lib/python3.11/site-packages/click/parser.py
- FURIOUS_PLOSONE-main/server/venv/lib/python3.11/site-packages/click/py.typed
- FURIOUS_PLOSONE-main/server/venv/lib/python3.11/site-packages/click/shell_completion.py
- FURIOUS_PLOSONE-main/server/venv/lib/python3.11/site-packages/click/termui.py
- FURIOUS_PLOSONE-main/server/venv/lib/python3.11/site-packages/click/testing.py
- FURIOUS_PLOSONE-main/server/venv/lib/python3.11/site-packages/click/types.py
- FURIOUS_PLOSONE-main/server/venv/lib/python3.11/site-packages/click/utils.py
- FURIOUS_PLOSONE-main/server/venv/lib/python3.11/site-packages/distutils-precedence.pth
- FURIOUS_PLOSONE-main/server/venv/lib/python3.11/site-packages/flask-3.0.3.dist-info/
- FURIOUS_PLOSONE-main/server/venv/lib/python3.11/site-packages/flask-3.0.3.dist-info/INSTALLER
- FURIOUS_PLOSONE-main/server/venv/lib/python3.11/site-packages/flask-3.0.3.dist-info/LICENSE.txt
- FURIOUS_PLOSONE-main/server/venv/lib/python3.11/site-packages/flask-3.0.3.dist-info/METADATA
- FURIOUS_PLOSONE-main/server/venv/lib/python3.11/site-packages/flask-3.0.3.dist-info/RECORD
- FURIOUS_PLOSONE-main/server/venv/lib/python3.11/site-packages/flask-3.0.3.dist-info/REQUESTED
- FURIOUS_PLOSONE-main/server/venv/lib/python3.11/site-packages/flask-3.0.3.dist-info/WHEEL
- FURIOUS_PLOSONE-main/server/venv/lib/python3.11/site-packages/flask-3.0.3.dist-info/entry_points.txt
- FURIOUS_PLOSONE-main/server/venv/lib/python3.11/site-packages/flask/
- FURIOUS_PLOSONE-main/server/venv/lib/python3.11/site-packages/flask/__init__.py
- FURIOUS_PLOSONE-main/server/venv/lib/python3.11/site-packages/flask/__main__.py
- FURIOUS_PLOSONE-main/server/venv/lib/python3.11/site-packages/flask/__pycache__/
- FURIOUS_PLOSONE-main/server/venv/lib/python3.11/site-packages/flask/__pycache__/__init__.cpython-311.pyc
- FURIOUS_PLOSONE-main/server/venv/lib/python3.11/site-packages/flask/__pycache__/__main__.cpython-311.pyc
- FURIOUS_PLOSONE-main/server/venv/lib/python3.11/site-packages/flask/__pycache__/app.cpython-311.pyc
- FURIOUS_PLOSONE-main/server/venv/lib/python3.11/site-packages/flask/__pycache__/blueprints.cpython-311.pyc
- FURIOUS_PLOSONE-main/server/venv/lib/python3.11/site-packages/flask/__pycache__/cli.cpython-311.pyc
- FURIOUS_PLOSONE-main/server/venv/lib/python3.11/site-packages/flask/__pycache__/config.cpython-311.pyc
- FURIOUS_PLOSONE-main/server/venv/lib/python3.11/site-packages/flask/__pycache__/ctx.cpython-311.pyc
- FURIOUS_PLOSONE-main/server/venv/lib/python3.11/site-packages/flask/__pycache__/debughelpers.cpython-311.pyc
- FURIOUS_PLOSONE-main/server/venv/lib/python3.11/site-packages/flask/__pycache__/globals.cpython-311.pyc
- FURIOUS_PLOSONE-main/server/venv/lib/python3.11/site-packages/flask/__pycache__/helpers.cpython-311.pyc
- FURIOUS_PLOSONE-main/server/venv/lib/python3.11/site-packages/flask/__pycache__/logging.cpython-311.pyc
- FURIOUS_PLOSONE-main/server/venv/lib/python3.11/site-packages/flask/__pycache__/sessions.cpython-311.pyc
- FURIOUS_PLOSONE-main/server/venv/lib/python3.11/site-packages/flask/__pycache__/signals.cpython-311.pyc
- FURIOUS_PLOSONE-main/server/venv/lib/python3.11/site-packages/flask/__pycache__/templating.cpython-311.pyc
- FURIOUS_PLOSONE-main/server/venv/lib/python3.11/site-packages/flask/__pycache__/testing.cpython-311.pyc
- FURIOUS_PLOSONE-main/server/venv/lib/python3.11/site-packages/flask/__pycache__/typing.cpython-311.pyc
- FURIOUS_PLOSONE-main/server/venv/lib/python3.11/site-packages/flask/__pycache__/views.cpython-311.pyc
- FURIOUS_PLOSONE-main/server/venv/lib/python3.11/site-packages/flask/__pycache__/wrappers.cpython-311.pyc
- FURIOUS_PLOSONE-main/server/venv/lib/python3.11/site-packages/flask/app.py
- FURIOUS_PLOSONE-main/server/venv/lib/python3.11/site-packages/flask/blueprints.py
- FURIOUS_PLOSONE-main/server/venv/lib/python3.11/site-packages/flask/cli.py
- FURIOUS_PLOSONE-main/server/venv/lib/python3.11/site-packages/flask/config.py
- FURIOUS_PLOSONE-main/server/venv/lib/python3.11/site-packages/flask/ctx.py
- FURIOUS_PLOSONE-main/server/venv/lib/python3.11/site-packages/flask/debughelpers.py
- FURIOUS_PLOSONE-main/server/venv/lib/python3.11/site-packages/flask/globals.py
- FURIOUS_PLOSONE-main/server/venv/lib/python3.11/site-packages/flask/helpers.py
- FURIOUS_PLOSONE-main/server/venv/lib/python3.11/site-packages/flask/json/
- FURIOUS_PLOSONE-main/server/venv/lib/python3.11/site-packages/flask/json/__init__.py
- FURIOUS_PLOSONE-main/server/venv/lib/python3.11/site-packages/flask/json/__pycache__/
- FURIOUS_PLOSONE-main/server/venv/lib/python3.11/site-packages/flask/json/__pycache__/__init__.cpython-311.pyc
- FURIOUS_PLOSONE-main/server/venv/lib/python3.11/site-packages/flask/json/__pycache__/provider.cpython-311.pyc
- FURIOUS_PLOSONE-main/server/venv/lib/python3.11/site-packages/flask/json/__pycache__/tag.cpython-311.pyc
- FURIOUS_PLOSONE-main/server/venv/lib/python3.11/site-packages/flask/json/provider.py
- FURIOUS_PLOSONE-main/server/venv/lib/python3.11/site-packages/flask/json/tag.py
- FURIOUS_PLOSONE-main/server/venv/lib/python3.11/site-packages/flask/logging.py
- FURIOUS_PLOSONE-main/server/venv/lib/python3.11/site-packages/flask/py.typed
- FURIOUS_PLOSONE-main/server/venv/lib/python3.11/site-packages/flask/sansio/
- FURIOUS_PLOSONE-main/server/venv/lib/python3.11/site-packages/flask/sansio/README.md
- FURIOUS_PLOSONE-main/server/venv/lib/python3.11/site-packages/flask/sansio/__pycache__/
- FURIOUS_PLOSONE-main/server/venv/lib/python3.11/site-packages/flask/sansio/__pycache__/app.cpython-311.pyc
- FURIOUS_PLOSONE-main/server/venv/lib/python3.11/site-packages/flask/sansio/__pycache__/blueprints.cpython-311.pyc
- FURIOUS_PLOSONE-main/server/venv/lib/python3.11/site-packages/flask/sansio/__pycache__/scaffold.cpython-311.pyc
- FURIOUS_PLOSONE-main/server/venv/lib/python3.11/site-packages/flask/sansio/app.py
- FURIOUS_PLOSONE-main/server/venv/lib/python3.11/site-packages/flask/sansio/blueprints.py
- FURIOUS_PLOSONE-main/server/venv/lib/python3.11/site-packages/flask/sansio/scaffold.py
- FURIOUS_PLOSONE-main/server/venv/lib/python3.11/site-packages/flask/sessions.py
- FURIOUS_PLOSONE-main/server/venv/lib/python3.11/site-packages/flask/signals.py
- FURIOUS_PLOSONE-main/server/venv/lib/python3.11/site-packages/flask/templating.py
- FURIOUS_PLOSONE-main/server/venv/lib/python3.11/site-packages/flask/testing.py
- FURIOUS_PLOSONE-main/server/venv/lib/python3.11/site-packages/flask/typing.py
- FURIOUS_PLOSONE-main/server/venv/lib/python3.11/site-packages/flask/views.py
- FURIOUS_PLOSONE-main/server/venv/lib/python3.11/site-packages/flask/wrappers.py
- FURIOUS_PLOSONE-main/server/venv/lib/python3.11/site-packages/flask_cors/
- FURIOUS_PLOSONE-main/server/venv/lib/python3.11/site-packages/flask_cors/__init__.py
- FURIOUS_PLOSONE-main/server/venv/lib/python3.11/site-packages/flask_cors/__pycache__/
- FURIOUS_PLOSONE-main/server/venv/lib/python3.11/site-packages/flask_cors/__pycache__/__init__.cpython-311.pyc
- FURIOUS_PLOSONE-main/server/venv/lib/python3.11/site-packages/flask_cors/__pycache__/core.cpython-311.pyc
- FURIOUS_PLOSONE-main/server/venv/lib/python3.11/site-packages/flask_cors/__pycache__/decorator.cpython-311.pyc
- FURIOUS_PLOSONE-main/server/venv/lib/python3.11/site-packages/flask_cors/__pycache__/extension.cpython-311.pyc
- FURIOUS_PLOSONE-main/server/venv/lib/python3.11/site-packages/flask_cors/__pycache__/version.cpython-311.pyc
- FURIOUS_PLOSONE-main/server/venv/lib/python3.11/site-packages/flask_cors/core.py
- FURIOUS_PLOSONE-main/server/venv/lib/python3.11/site-packages/flask_cors/decorator.py
- FURIOUS_PLOSONE-main/server/venv/lib/python3.11/site-packages/flask_cors/extension.py
- FURIOUS_PLOSONE-main/server/venv/lib/python3.11/site-packages/flask_cors/version.py
- FURIOUS_PLOSONE-main/server/venv/lib/python3.11/site-packages/itsdangerous-2.2.0.dist-info/
- FURIOUS_PLOSONE-main/server/venv/lib/python3.11/site-packages/itsdangerous-2.2.0.dist-info/INSTALLER
- FURIOUS_PLOSONE-main/server/venv/lib/python3.11/site-packages/itsdangerous-2.2.0.dist-info/LICENSE.txt
- FURIOUS_PLOSONE-main/server/venv/lib/python3.11/site-packages/itsdangerous-2.2.0.dist-info/METADATA
- FURIOUS_PLOSONE-main/server/venv/lib/python3.11/site-packages/itsdangerous-2.2.0.dist-info/RECORD
- FURIOUS_PLOSONE-main/server/venv/lib/python3.11/site-packages/itsdangerous-2.2.0.dist-info/WHEEL
- FURIOUS_PLOSONE-main/server/venv/lib/python3.11/site-packages/itsdangerous/
- FURIOUS_PLOSONE-main/server/venv/lib/python3.11/site-packages/itsdangerous/__init__.py
- FURIOUS_PLOSONE-main/server/venv/lib/python3.11/site-packages/itsdangerous/__pycache__/
- FURIOUS_PLOSONE-main/server/venv/lib/python3.11/site-packages/itsdangerous/__pycache__/__init__.cpython-311.pyc
- FURIOUS_PLOSONE-main/server/venv/lib/python3.11/site-packages/itsdangerous/__pycache__/_json.cpython-311.pyc
- FURIOUS_PLOSONE-main/server/venv/lib/python3.11/site-packages/itsdangerous/__pycache__/encoding.cpython-311.pyc
- FURIOUS_PLOSONE-main/server/venv/lib/python3.11/site-packages/itsdangerous/__pycache__/exc.cpython-311.pyc
- FURIOUS_PLOSONE-main/server/venv/lib/python3.11/site-packages/itsdangerous/__pycache__/serializer.cpython-311.pyc
- FURIOUS_PLOSONE-main/server/venv/lib/python3.11/site-packages/itsdangerous/__pycache__/signer.cpython-311.pyc
- FURIOUS_PLOSONE-main/server/venv/lib/python3.11/site-packages/itsdangerous/__pycache__/timed.cpython-311.pyc
- FURIOUS_PLOSONE-main/server/venv/lib/python3.11/site-packages/itsdangerous/__pycache__/url_safe.cpython-311.pyc
- FURIOUS_PLOSONE-main/server/venv/lib/python3.11/site-packages/itsdangerous/_json.py
- FURIOUS_PLOSONE-main/server/venv/lib/python3.11/site-packages/itsdangerous/encoding.py
- FURIOUS_PLOSONE-main/server/venv/lib/python3.11/site-packages/itsdangerous/exc.py
- FURIOUS_PLOSONE-main/server/venv/lib/python3.11/site-packages/itsdangerous/py.typed
- FURIOUS_PLOSONE-main/server/venv/lib/python3.11/site-packages/itsdangerous/serializer.py
- FURIOUS_PLOSONE-main/server/venv/lib/python3.11/site-packages/itsdangerous/signer.py
- FURIOUS_PLOSONE-main/server/venv/lib/python3.11/site-packages/itsdangerous/timed.py
- FURIOUS_PLOSONE-main/server/venv/lib/python3.11/site-packages/itsdangerous/url_safe.py
- FURIOUS_PLOSONE-main/server/venv/lib/python3.11/site-packages/jinja2/
- FURIOUS_PLOSONE-main/server/venv/lib/python3.11/site-packages/jinja2/__init__.py
- FURIOUS_PLOSONE-main/server/venv/lib/python3.11/site-packages/jinja2/__pycache__/
- FURIOUS_PLOSONE-main/server/venv/lib/python3.11/site-packages/jinja2/__pycache__/__init__.cpython-311.pyc
- FURIOUS_PLOSONE-main/server/venv/lib/python3.11/site-packages/jinja2/__pycache__/_identifier.cpython-311.pyc
- FURIOUS_PLOSONE-main/server/venv/lib/python3.11/site-packages/jinja2/__pycache__/async_utils.cpython-311.pyc
- FURIOUS_PLOSONE-main/server/venv/lib/python3.11/site-packages/jinja2/__pycache__/bccache.cpython-311.pyc
- FURIOUS_PLOSONE-main/server/venv/lib/python3.11/site-packages/jinja2/__pycache__/compiler.cpython-311.pyc
- FURIOUS_PLOSONE-main/server/venv/lib/python3.11/site-packages/jinja2/__pycache__/constants.cpython-311.pyc
- FURIOUS_PLOSONE-main/server/venv/lib/python3.11/site-packages/jinja2/__pycache__/debug.cpython-311.pyc
- FURIOUS_PLOSONE-main/server/venv/lib/python3.11/site-packages/jinja2/__pycache__/defaults.cpython-311.pyc
- FURIOUS_PLOSONE-main/server/venv/lib/python3.11/site-packages/jinja2/__pycache__/environment.cpython-311.pyc
- FURIOUS_PLOSONE-main/server/venv/lib/python3.11/site-packages/jinja2/__pycache__/exceptions.cpython-311.pyc
- FURIOUS_PLOSONE-main/server/venv/lib/python3.11/site-packages/jinja2/__pycache__/ext.cpython-311.pyc
- FURIOUS_PLOSONE-main/server/venv/lib/python3.11/site-packages/jinja2/__pycache__/filters.cpython-311.pyc
- FURIOUS_PLOSONE-main/server/venv/lib/python3.11/site-packages/jinja2/__pycache__/idtracking.cpython-311.pyc
- FURIOUS_PLOSONE-main/server/venv/lib/python3.11/site-packages/jinja2/__pycache__/lexer.cpython-311.pyc
- FURIOUS_PLOSONE-main/server/venv/lib/python3.11/site-packages/jinja2/__pycache__/loaders.cpython-311.pyc
- FURIOUS_PLOSONE-main/server/venv/lib/python3.11/site-packages/jinja2/__pycache__/meta.cpython-311.pyc
- FURIOUS_PLOSONE-main/server/venv/lib/python3.11/site-packages/jinja2/__pycache__/nativetypes.cpython-311.pyc
- FURIOUS_PLOSONE-main/server/venv/lib/python3.11/site-packages/jinja2/__pycache__/nodes.cpython-311.pyc
- FURIOUS_PLOSONE-main/server/venv/lib/python3.11/site-packages/jinja2/__pycache__/optimizer.cpython-311.pyc
- FURIOUS_PLOSONE-main/server/venv/lib/python3.11/site-packages/jinja2/__pycache__/parser.cpython-311.pyc
- FURIOUS_PLOSONE-main/server/venv/lib/python3.11/site-packages/jinja2/__pycache__/runtime.cpython-311.pyc
- FURIOUS_PLOSONE-main/server/venv/lib/python3.11/site-packages/jinja2/__pycache__/sandbox.cpython-311.pyc
- FURIOUS_PLOSONE-main/server/venv/lib/python3.11/site-packages/jinja2/__pycache__/tests.cpython-311.pyc
- FURIOUS_PLOSONE-main/server/venv/lib/python3.11/site-packages/jinja2/__pycache__/utils.cpython-311.pyc
- FURIOUS_PLOSONE-main/server/venv/lib/python3.11/site-packages/jinja2/__pycache__/visitor.cpython-311.pyc
- FURIOUS_PLOSONE-main/server/venv/lib/python3.11/site-packages/jinja2/_identifier.py
- FURIOUS_PLOSONE-main/server/venv/lib/python3.11/site-packages/jinja2/async_utils.py
- FURIOUS_PLOSONE-main/server/venv/lib/python3.11/site-packages/jinja2/bccache.py
- FURIOUS_PLOSONE-main/server/venv/lib/python3.11/site-packages/jinja2/compiler.py
- FURIOUS_PLOSONE-main/server/venv/lib/python3.11/site-packages/jinja2/constants.py
- FURIOUS_PLOSONE-main/server/venv/lib/python3.11/site-packages/jinja2/debug.py
- FURIOUS_PLOSONE-main/server/venv/lib/python3.11/site-packages/jinja2/defaults.py
- FURIOUS_PLOSONE-main/server/venv/lib/python3.11/site-packages/jinja2/environment.py
- FURIOUS_PLOSONE-main/server/venv/lib/python3.11/site-packages/jinja2/exceptions.py
- FURIOUS_PLOSONE-main/server/venv/lib/python3.11/site-packages/jinja2/ext.py
- FURIOUS_PLOSONE-main/server/venv/lib/python3.11/site-packages/jinja2/filters.py
- FURIOUS_PLOSONE-main/server/venv/lib/python3.11/site-packages/jinja2/idtracking.py
- FURIOUS_PLOSONE-main/server/venv/lib/python3.11/site-packages/jinja2/lexer.py
- FURIOUS_PLOSONE-main/server/venv/lib/python3.11/site-packages/jinja2/loaders.py
- FURIOUS_PLOSONE-main/server/venv/lib/python3.11/site-packages/jinja2/meta.py
- FURIOUS_PLOSONE-main/server/venv/lib/python3.11/site-packages/jinja2/nativetypes.py
- FURIOUS_PLOSONE-main/server/venv/lib/python3.11/site-packages/jinja2/nodes.py
- FURIOUS_PLOSONE-main/server/venv/lib/python3.11/site-packages/jinja2/optimizer.py
- FURIOUS_PLOSONE-main/server/venv/lib/python3.11/site-packages/jinja2/parser.py
- FURIOUS_PLOSONE-main/server/venv/lib/python3.11/site-packages/jinja2/py.typed
- FURIOUS_PLOSONE-main/server/venv/lib/python3.11/site-packages/jinja2/runtime.py
- FURIOUS_PLOSONE-main/server/venv/lib/python3.11/site-packages/jinja2/sandbox.py
- FURIOUS_PLOSONE-main/server/venv/lib/python3.11/site-packages/jinja2/tests.py
- FURIOUS_PLOSONE-main/server/venv/lib/python3.11/site-packages/jinja2/utils.py
- FURIOUS_PLOSONE-main/server/venv/lib/python3.11/site-packages/jinja2/visitor.py
- FURIOUS_PLOSONE-main/server/venv/lib/python3.11/site-packages/markupsafe/
- FURIOUS_PLOSONE-main/server/venv/lib/python3.11/site-packages/markupsafe/__init__.py
- FURIOUS_PLOSONE-main/server/venv/lib/python3.11/site-packages/markupsafe/__pycache__/
- FURIOUS_PLOSONE-main/server/venv/lib/python3.11/site-packages/markupsafe/__pycache__/__init__.cpython-311.pyc
- FURIOUS_PLOSONE-main/server/venv/lib/python3.11/site-packages/markupsafe/__pycache__/_native.cpython-311.pyc
[truncated: 1,804 more entries]
