# Supplementary material for: FURIOUS: Fully unified risk-assessment with interactive operational user system for vessels
Source: PLoS One. 2025 May 28;20(5):e0323300. doi: 10.1371/journal.pone.0323300 (PMC12118981; doi:10.1371/journal.pone.0323300)
Supplement: S3 Appendix — This appendix provides a compressed ZIP archive containing the code developed by the authors. The same code is also accessible from the GitHub repository specified in the Code Availability section. (ZIP) [file pone.0323300.s003.zip › FURIOUS_PLOSONE-main/client/README.md]

# FURIOUS Client

This is the client application for the FURIOUS system. This is a [Next.js](https://nextjs.org/) project bootstrapped with [`create-next-app`](https://github.com/vercel/next.js/tree/canary/packages/create-next-app).

## Overview

The client serves as the interactive frontend for the FURIOUS system, communicating with the Flask-based server (located in the `server` folder) to fetch and display vessel risk-assessment data. In development mode, the client runs on [http://localhost:3000](http://localhost:3000) while the server should be running on port `8080`.


## Getting Started

First, run the development server:

```bash
npm run dev
# or
yarn dev
# or
pnpm dev
# or
bun dev
```

Open [http://localhost:3000](http://localhost:3000) with your browser to see the result.

You can start editing the page by modifying `app/page.tsx`. The page auto-updates as you edit the file.

This project uses [`next/font`](https://nextjs.org/docs/basic-features/font-optimization) to automatically optimize and load Inter, a custom Google Font.

## Learn More

To learn more about Next.js, take a look at the following resources:

- [Next.js Documentation](https://nextjs.org/docs) - learn about Next.js features and API.
- [Learn Next.js](https://nextjs.org/learn) - an interactive Next.js tutorial.

You can check out [the Next.js GitHub repository](https://github.com/vercel/next.js/) - your feedback and contributions are welcome!

## Deploy on Vercel

The easiest way to deploy your Next.js app is to use the [Vercel Platform](https://vercel.com/new?utm_medium=default-template&filter=next.js&utm_source=create-next-app&utm_campaign=create-next-app-readme) from the creators of Next.js.

Check out our [Next.js deployment documentation](https://nextjs.org/docs/deployment) for more details.
