# Supplementary material for: FURIOUS: Fully unified risk-assessment with interactive operational user system for vessels
Source: PLoS One. 2025 May 28;20(5):e0323300. doi: 10.1371/journal.pone.0323300 (PMC12118981; doi:10.1371/journal.pone.0323300)
Supplement: S3 Appendix — This appendix provides a compressed ZIP archive containing the code developed by the authors. The same code is also accessible from the GitHub repository specified in the Code Availability section. (ZIP) [file pone.0323300.s003.zip › FURIOUS_PLOSONE-main/client/app/globals.css]

@tailwind base;
@tailwind components;
@tailwind utilities;

:root {
  --foreground-rgb: 0, 0, 0;
  --background-start-rgb: 214, 219, 220;
  --background-end-rgb: 255, 255, 255;
}

@media (prefers-color-scheme: dark) {
  :root {
    --foreground-rgb: 255, 255, 255;
  }
}

body {
  color: rgb(var(--foreground-rgb));
  padding: 1rem;
}

@layer utilities {
  .text-balance {
    text-wrap: balance;
  }
}
