# Supplementary material for: FURIOUS: Fully unified risk-assessment with interactive operational user system for vessels
Source: PLoS One. 2025 May 28;20(5):e0323300. doi: 10.1371/journal.pone.0323300 (PMC12118981; doi:10.1371/journal.pone.0323300)
Supplement: S3 Appendix — This appendix provides a compressed ZIP archive containing the code developed by the authors. The same code is also accessible from the GitHub repository specified in the Code Availability section. (ZIP) [file pone.0323300.s003.zip › FURIOUS_PLOSONE-main/client/app/layout.tsx]

import type { Metadata } from "next";
import { Inter } from "next/font/google";
import "./globals.css";

const inter = Inter({ subsets: ["latin"] });

export const metadata: Metadata = {
  title: "KRISOVIS: SNU ViBA",
  description: "Visualization Project KRISO @ ViBA 2024",
  icons: {
    icon: "../public/ship.png",
  },
};

export default function RootLayout({
  children,
}: Readonly<{
  children: React.ReactNode;
}>) {
  return (
    <html lang="en" data-theme="night">
      {/* https://nextjs.org/docs/app/api-reference/file-conventions/metadata/app-icons */}
      <head>
        <link
          rel="icon"
          href="/icon?<generated>"
          type="image/<generated>"
          sizes="<generated>"
        />
      </head>
      <body className={inter.className}>{children}</body>
    </html>
  );
}
