# Supplementary material for: FURIOUS: Fully unified risk-assessment with interactive operational user system for vessels
Source: PLoS One. 2025 May 28;20(5):e0323300. doi: 10.1371/journal.pone.0323300 (PMC12118981; doi:10.1371/journal.pone.0323300)
Supplement: S3 Appendix — This appendix provides a compressed ZIP archive containing the code developed by the authors. The same code is also accessible from the GitHub repository specified in the Code Availability section. (ZIP) [file pone.0323300.s003.zip › FURIOUS_PLOSONE-main/client/next.config.mjs]

/** @type {import('next').NextConfig} */
const nextConfig = {};

export default nextConfig;
