# Supplementary material for: FURIOUS: Fully unified risk-assessment with interactive operational user system for vessels
Source: PLoS One. 2025 May 28;20(5):e0323300. doi: 10.1371/journal.pone.0323300 (PMC12118981; doi:10.1371/journal.pone.0323300)
Supplement: S3 Appendix — This appendix provides a compressed ZIP archive containing the code developed by the authors. The same code is also accessible from the GitHub repository specified in the Code Availability section. (ZIP) [file pone.0323300.s003.zip › FURIOUS_PLOSONE-main/client/package-lock.json]

{
  "name": "client",
  "version": "0.1.0",
  "lockfileVersion": 3,
  "requires": true,
  "packages": {
    "": {
      "name": "client",
      "version": "0.1.0",
      "dependencies": {
        "@tailwindcss/typography": "^0.5.13",
        "@types/lodash": "^4.17.14",
        "axios": "^1.7.2",
        "leaflet": "^1.9.4",
        "leaflet-rotatedmarker": "^0.2.0",
        "lodash": "^4.17.21",
        "next": "^14.2.5",
        "react": "^18.3.1",
        "react-datepicker": "^7.1.0",
        "react-dom": "^18.3.1",
        "react-leaflet": "^4.2.1",
        "react-select": "^5.8.0"
      },
      "devDependencies": {
        "@types/leaflet": "^1.9.12",
        "@types/leaflet-rotatedmarker": "^0.2.5",
        "@types/node": "^20",
        "@types/react": "^18.3.18",
        "@types/react-dom": "^18.3.5",
        "daisyui": "^4.12.2",
        "eslint": "^8",
        "eslint-config-next": "14.2.4",
        "postcss": "^8",
        "tailwindcss": "^3.4.1",
        "typescript": "^5"
      }
    },
    "node_modules/@alloc/quick-lru": {
      "version": "5.2.0",
      "resolved": "https://registry.npmjs.org/@alloc/quick-lru/-/quick-lru-5.2.0.tgz",
      "integrity": "sha512-UrcABB+4bUrFABwbluTIBErXwvbsU/V7TZWfmbgJfbkwiBuziS9gxdODUyuiecfdGQ85jglMW6juS3+z5TsKLw==",
      "license": "MIT",
      "engines": {
        "node": ">=10"
      },
      "funding": {
        "url": "https://github.com/sponsors/sindresorhus"
      }
    },
    "node_modules/@babel/code-frame": {
      "version": "7.24.7",
      "resolved": "https://registry.npmjs.org/@babel/code-frame/-/code-frame-7.24.7.tgz",
      "integrity": "sha512-BcYH1CVJBO9tvyIZ2jVeXgSIMvGZ2FDRvDdOIVQyuklNKSsx+eppDEBq/g47Ayw+RqNFE+URvOShmf+f/qwAlA==",
      "license": "MIT",
      "dependencies": {
        "@babel/highlight": "^7.24.7",
        "picocolors": "^1.0.0"
      },
      "engines": {
        "node": ">=6.9.0"
      }
    },
    "node_modules/@babel/generator": {
      "version": "7.24.7",
      "resolved": "https://registry.npmjs.org/@babel/generator/-/generator-7.24.7.tgz",
      "integrity": "sha512-oipXieGC3i45Y1A41t4tAqpnEZWgB/lC6Ehh6+rOviR5XWpTtMmLN+fGjz9vOiNRt0p6RtO6DtD0pdU3vpqdSA==",
      "license": "MIT",
      "dependencies": {
        "@babel/types": "^7.24.7",
        "@jridgewell/gen-mapping": "^0.3.5",
        "@jridgewell/trace-mapping": "^0.3.25",
        "jsesc": "^2.5.1"
      },
      "engines": {
        "node": ">=6.9.0"
      }
    },
    "node_modules/@babel/helper-environment-visitor": {
      "version": "7.24.7",
      "resolved": "https://registry.npmjs.org/@babel/helper-environment-visitor/-/helper-environment-visitor-7.24.7.tgz",
      "integrity": "sha512-DoiN84+4Gnd0ncbBOM9AZENV4a5ZiL39HYMyZJGZ/AZEykHYdJw0wW3kdcsh9/Kn+BRXHLkkklZ51ecPKmI1CQ==",
      "license": "MIT",
      "dependencies": {
        "@babel/types": "^7.24.7"
      },
      "engines": {
        "node": ">=6.9.0"
      }
    },
    "node_modules/@babel/helper-function-name": {
      "version": "7.24.7",
      "resolved": "https://registry.npmjs.org/@babel/helper-function-name/-/helper-function-name-7.24.7.tgz",
      "integrity": "sha512-FyoJTsj/PEUWu1/TYRiXTIHc8lbw+TDYkZuoE43opPS5TrI7MyONBE1oNvfguEXAD9yhQRrVBnXdXzSLQl9XnA==",
      "license": "MIT",
      "dependencies": {
        "@babel/template": "^7.24.7",
        "@babel/types": "^7.24.7"
      },
      "engines": {
        "node": ">=6.9.0"
      }
    },
    "node_modules/@babel/helper-hoist-variables": {
      "version": "7.24.7",
      "resolved": "https://registry.npmjs.org/@babel/helper-hoist-variables/-/helper-hoist-variables-7.24.7.tgz",
      "integrity": "sha512-MJJwhkoGy5c4ehfoRyrJ/owKeMl19U54h27YYftT0o2teQ3FJ3nQUf/I3LlJsX4l3qlw7WRXUmiyajvHXoTubQ==",
      "license": "MIT",
      "dependencies": {
        "@babel/types": "^7.24.7"
      },
      "engines": {
        "node": ">=6.9.0"
      }
    },
    "node_modules/@babel/helper-module-imports": {
      "version": "7.24.7",
      "resolved": "https://registry.npmjs.org/@babel/helper-module-imports/-/helper-module-imports-7.24.7.tgz",
      "integrity": "sha512-8AyH3C+74cgCVVXow/myrynrAGv+nTVg5vKu2nZph9x7RcRwzmh0VFallJuFTZ9mx6u4eSdXZfcOzSqTUm0HCA==",
      "license": "MIT",
      "dependencies": {
        "@babel/traverse": "^7.24.7",
        "@babel/types": "^7.24.7"
      },
      "engines": {
        "node": ">=6.9.0"
      }
    },
    "node_modules/@babel/helper-split-export-declaration": {
      "version": "7.24.7",
      "resolved": "https://registry.npmjs.org/@babel/helper-split-export-declaration/-/helper-split-export-declaration-7.24.7.tgz",
      "integrity": "sha512-oy5V7pD+UvfkEATUKvIjvIAH/xCzfsFVw7ygW2SI6NClZzquT+mwdTfgfdbUiceh6iQO0CHtCPsyze/MZ2YbAA==",
      "license": "MIT",
      "dependencies": {
        "@babel/types": "^7.24.7"
      },
      "engines": {
        "node": ">=6.9.0"
      }
    },
    "node_modules/@babel/helper-string-parser": {
      "version": "7.24.7",
      "resolved": "https://registry.npmjs.org/@babel/helper-string-parser/-/helper-string-parser-7.24.7.tgz",
      "integrity": "sha512-7MbVt6xrwFQbunH2DNQsAP5sTGxfqQtErvBIvIMi6EQnbgUOuVYanvREcmFrOPhoXBrTtjhhP+lW+o5UfK+tDg==",
      "license": "MIT",
      "engines": {
        "node": ">=6.9.0"
      }
    },
    "node_modules/@babel/helper-validator-identifier": {
      "version": "7.24.7",
      "resolved": "https://registry.npmjs.org/@babel/helper-validator-identifier/-/helper-validator-identifier-7.24.7.tgz",
      "integrity": "sha512-rR+PBcQ1SMQDDyF6X0wxtG8QyLCgUB0eRAGguqRLfkCA87l7yAP7ehq8SNj96OOGTO8OBV70KhuFYcIkHXOg0w==",
      "license": "MIT",
      "engines": {
        "node": ">=6.9.0"
      }
    },
    "node_modules/@babel/highlight": {
      "version": "7.24.7",
      "resolved": "https://registry.npmjs.org/@babel/highlight/-/highlight-7.24.7.tgz",
      "integrity": "sha512-EStJpq4OuY8xYfhGVXngigBJRWxftKX9ksiGDnmlY3o7B/V7KIAc9X4oiK87uPJSc/vs5L869bem5fhZa8caZw==",
      "license": "MIT",
      "dependencies": {
        "@babel/helper-validator-identifier": "^7.24.7",
        "chalk": "^2.4.2",
        "js-tokens": "^4.0.0",
        "picocolors": "^1.0.0"
      },
      "engines": {
        "node": ">=6.9.0"
      }
    },
    "node_modules/@babel/highlight/node_modules/ansi-styles": {
      "version": "3.2.1",
      "resolved": "https://registry.npmjs.org/ansi-styles/-/ansi-styles-3.2.1.tgz",
      "integrity": "sha512-VT0ZI6kZRdTh8YyJw3SMbYm/u+NqfsAxEpWO0Pf9sq8/e94WxxOpPKx9FR1FlyCtOVDNOQ+8ntlqFxiRc+r5qA==",
      "license": "MIT",
      "dependencies": {
        "color-convert": "^1.9.0"
      },
      "engines": {
        "node": ">=4"
      }
    },
    "node_modules/@babel/highlight/node_modules/chalk": {
      "version": "2.4.2",
      "resolved": "https://registry.npmjs.org/chalk/-/chalk-2.4.2.tgz",
      "integrity": "sha512-Mti+f9lpJNcwF4tWV8/OrTTtF1gZi+f8FqlyAdouralcFWFQWF2+NgCHShjkCb+IFBLq9buZwE1xckQU4peSuQ==",
      "license": "MIT",
      "dependencies": {
        "ansi-styles": "^3.2.1",
        "escape-string-regexp": "^1.0.5",
        "supports-color": "^5.3.0"
      },
      "engines": {
        "node": ">=4"
      }
    },
    "node_modules/@babel/highlight/node_modules/color-convert": {
      "version": "1.9.3",
      "resolved": "https://registry.npmjs.org/color-convert/-/color-convert-1.9.3.tgz",
      "integrity": "sha512-QfAUtd+vFdAtFQcC8CCyYt1fYWxSqAiK2cSD6zDB8N3cpsEBAvRxp9zOGg6G/SHHJYAT88/az/IuDGALsNVbGg==",
      "license": "MIT",
      "dependencies": {
        "color-name": "1.1.3"
      }
    },
    "node_modules/@babel/highlight/node_modules/color-name": {
      "version": "1.1.3",
      "resolved": "https://registry.npmjs.org/color-name/-/color-name-1.1.3.tgz",
      "integrity": "sha512-72fSenhMw2HZMTVHeCA9KCmpEIbzWiQsjN+BHcBbS9vr1mtt+vJjPdksIBNUmKAW8TFUDPJK5SUU3QhE9NEXDw==",
      "license": "MIT"
    },
    "node_modules/@babel/highlight/node_modules/escape-string-regexp": {
      "version": "1.0.5",
      "resolved": "https://registry.npmjs.org/escape-string-regexp/-/escape-string-regexp-1.0.5.tgz",
      "integrity": "sha512-vbRorB5FUQWvla16U8R/qgaFIya2qGzwDrNmCZuYKrbdSUMG6I1ZCGQRefkRVhuOkIGVne7BQ35DSfo1qvJqFg==",
      "license": "MIT",
      "engines": {
        "node": ">=0.8.0"
      }
    },
    "node_modules/@babel/highlight/node_modules/has-flag": {
      "version": "3.0.0",
      "resolved": "https://registry.npmjs.org/has-flag/-/has-flag-3.0.0.tgz",
      "integrity": "sha512-sKJf1+ceQBr4SMkvQnBDNDtf4TXpVhVGateu0t918bl30FnbE2m4vNLX+VWe/dpjlb+HugGYzW7uQXH98HPEYw==",
      "license": "MIT",
      "engines": {
        "node": ">=4"
      }
    },
    "node_modules/@babel/highlight/node_modules/supports-color": {
      "version": "5.5.0",
      "resolved": "https://registry.npmjs.org/supports-color/-/supports-color-5.5.0.tgz",
      "integrity": "sha512-QjVjwdXIt408MIiAqCX4oUKsgU2EqAGzs2Ppkm4aQYbjm+ZEWEcW4SfFNTr4uMNZma0ey4f5lgLrkB0aX0QMow==",
      "license": "MIT",
      "dependencies": {
        "has-flag": "^3.0.0"
      },
      "engines": {
        "node": ">=4"
      }
    },
    "node_modules/@babel/parser": {
      "version": "7.24.7",
      "resolved": "https://registry.npmjs.org/@babel/parser/-/parser-7.24.7.tgz",
      "integrity": "sha512-9uUYRm6OqQrCqQdG1iCBwBPZgN8ciDBro2nIOFaiRz1/BCxaI7CNvQbDHvsArAC7Tw9Hda/B3U+6ui9u4HWXPw==",
      "license": "MIT",
      "bin": {
        "parser": "bin/babel-parser.js"
      },
      "engines": {
        "node": ">=6.0.0"
      }
    },
    "node_modules/@babel/runtime": {
      "version": "7.24.7",
      "resolved": "https://registry.npmjs.org/@babel/runtime/-/runtime-7.24.7.tgz",
      "integrity": "sha512-UwgBRMjJP+xv857DCngvqXI3Iq6J4v0wXmwc6sapg+zyhbwmQX67LUEFrkK5tbyJ30jGuG3ZvWpBiB9LCy1kWw==",
      "license": "MIT",
      "dependencies": {
        "regenerator-runtime": "^0.14.0"
      },
      "engines": {
        "node": ">=6.9.0"
      }
    },
    "node_modules/@babel/template": {
      "version": "7.24.7",
      "resolved": "https://registry.npmjs.org/@babel/template/-/template-7.24.7.tgz",
      "integrity": "sha512-jYqfPrU9JTF0PmPy1tLYHW4Mp4KlgxJD9l2nP9fD6yT/ICi554DmrWBAEYpIelzjHf1msDP3PxJIRt/nFNfBig==",
      "license": "MIT",
      "dependencies": {
        "@babel/code-frame": "^7.24.7",
        "@babel/parser": "^7.24.7",
        "@babel/types": "^7.24.7"
      },
      "engines": {
        "node": ">=6.9.0"
      }
    },
    "node_modules/@babel/traverse": {
      "version": "7.24.7",
      "resolved": "https://registry.npmjs.org/@babel/traverse/-/traverse-7.24.7.tgz",
      "integrity": "sha512-yb65Ed5S/QAcewNPh0nZczy9JdYXkkAbIsEo+P7BE7yO3txAY30Y/oPa3QkQ5It3xVG2kpKMg9MsdxZaO31uKA==",
      "license": "MIT",
      "dependencies": {
        "@babel/code-frame": "^7.24.7",
        "@babel/generator": "^7.24.7",
        "@babel/helper-environment-visitor": "^7.24.7",
        "@babel/helper-function-name": "^7.24.7",
        "@babel/helper-hoist-variables": "^7.24.7",
        "@babel/helper-split-export-declaration": "^7.24.7",
        "@babel/parser": "^7.24.7",
        "@babel/types": "^7.24.7",
        "debug": "^4.3.1",
        "globals": "^11.1.0"
      },
      "engines": {
        "node": ">=6.9.0"
      }
    },
    "node_modules/@babel/traverse/node_modules/globals": {
      "version": "11.12.0",
      "resolved": "https://registry.npmjs.org/globals/-/globals-11.12.0.tgz",
      "integrity": "sha512-WOBp/EEGUiIsJSp7wcv/y6MO+lV9UoncWqxuFfm8eBwzWNgyfBd6Gz+IeKQ9jCmyhoH99g15M3T+QaVHFjizVA==",
      "license": "MIT",
      "engines": {
        "node": ">=4"
      }
    },
    "node_modules/@babel/types": {
      "version": "7.24.7",
      "resolved": "https://registry.npmjs.org/@babel/types/-/types-7.24.7.tgz",
      "integrity": "sha512-XEFXSlxiG5td2EJRe8vOmRbaXVgfcBlszKujvVmWIK/UpywWljQCfzAv3RQCGujWQ1RD4YYWEAqDXfuJiy8f5Q==",
      "license": "MIT",
      "dependencies": {
        "@babel/helper-string-parser": "^7.24.7",
        "@babel/helper-validator-identifier": "^7.24.7",
        "to-fast-properties": "^2.0.0"
      },
      "engines": {
        "node": ">=6.9.0"
      }
    },
    "node_modules/@emotion/babel-plugin": {
      "version": "11.11.0",
      "resolved": "https://registry.npmjs.org/@emotion/babel-plugin/-/babel-plugin-11.11.0.tgz",
      "integrity": "sha512-m4HEDZleaaCH+XgDDsPF15Ht6wTLsgDTeR3WYj9Q/k76JtWhrJjcP4+/XlG8LGT/Rol9qUfOIztXeA84ATpqPQ==",
      "license": "MIT",
      "dependencies": {
        "@babel/helper-module-imports": "^7.16.7",
        "@babel/runtime": "^7.18.3",
        "@emotion/hash": "^0.9.1",
        "@emotion/memoize": "^0.8.1",
        "@emotion/serialize": "^1.1.2",
        "babel-plugin-macros": "^3.1.0",
        "convert-source-map": "^1.5.0",
        "escape-string-regexp": "^4.0.0",
        "find-root": "^1.1.0",
        "source-map": "^0.5.7",
        "stylis": "4.2.0"
      }
    },
    "node_modules/@emotion/cache": {
      "version": "11.11.0",
      "resolved": "https://registry.npmjs.org/@emotion/cache/-/cache-11.11.0.tgz",
      "integrity": "sha512-P34z9ssTCBi3e9EI1ZsWpNHcfY1r09ZO0rZbRO2ob3ZQMnFI35jB536qoXbkdesr5EUhYi22anuEJuyxifaqAQ==",
      "license": "MIT",
      "dependencies": {
        "@emotion/memoize": "^0.8.1",
        "@emotion/sheet": "^1.2.2",
        "@emotion/utils": "^1.2.1",
        "@emotion/weak-memoize": "^0.3.1",
        "stylis": "4.2.0"
      }
    },
    "node_modules/@emotion/hash": {
      "version": "0.9.1",
      "resolved": "https://registry.npmjs.org/@emotion/hash/-/hash-0.9.1.tgz",
      "integrity": "sha512-gJB6HLm5rYwSLI6PQa+X1t5CFGrv1J1TWG+sOyMCeKz2ojaj6Fnl/rZEspogG+cvqbt4AE/2eIyD2QfLKTBNlQ==",
      "license": "MIT"
    },
    "node_modules/@emotion/memoize": {
      "version": "0.8.1",
      "resolved": "https://registry.npmjs.org/@emotion/memoize/-/memoize-0.8.1.tgz",
      "integrity": "sha512-W2P2c/VRW1/1tLox0mVUalvnWXxavmv/Oum2aPsRcoDJuob75FC3Y8FbpfLwUegRcxINtGUMPq0tFCvYNTBXNA==",
      "license": "MIT"
    },
    "node_modules/@emotion/react": {
      "version": "11.11.4",
      "resolved": "https://registry.npmjs.org/@emotion/react/-/react-11.11.4.tgz",
      "integrity": "sha512-t8AjMlF0gHpvvxk5mAtCqR4vmxiGHCeJBaQO6gncUSdklELOgtwjerNY2yuJNfwnc6vi16U/+uMF+afIawJ9iw==",
      "license": "MIT",
      "dependencies": {
        "@babel/runtime": "^7.18.3",
        "@emotion/babel-plugin": "^11.11.0",
        "@emotion/cache": "^11.11.0",
        "@emotion/serialize": "^1.1.3",
        "@emotion/use-insertion-effect-with-fallbacks": "^1.0.1",
        "@emotion/utils": "^1.2.1",
        "@emotion/weak-memoize": "^0.3.1",
        "hoist-non-react-statics": "^3.3.1"
      },
      "peerDependencies": {
        "react": ">=16.8.0"
      },
      "peerDependenciesMeta": {
        "@types/react": {
          "optional": true
        }
      }
    },
    "node_modules/@emotion/serialize": {
      "version": "1.1.4",
      "resolved": "https://registry.npmjs.org/@emotion/serialize/-/serialize-1.1.4.tgz",
      "integrity": "sha512-RIN04MBT8g+FnDwgvIUi8czvr1LU1alUMI05LekWB5DGyTm8cCBMCRpq3GqaiyEDRptEXOyXnvZ58GZYu4kBxQ==",
      "license": "MIT",
      "dependencies": {
        "@emotion/hash": "^0.9.1",
        "@emotion/memoize": "^0.8.1",
        "@emotion/unitless": "^0.8.1",
        "@emotion/utils": "^1.2.1",
        "csstype": "^3.0.2"
      }
    },
    "node_modules/@emotion/sheet": {
      "version": "1.2.2",
      "resolved": "https://registry.npmjs.org/@emotion/sheet/-/sheet-1.2.2.tgz",
      "integrity": "sha512-0QBtGvaqtWi+nx6doRwDdBIzhNdZrXUppvTM4dtZZWEGTXL/XE/yJxLMGlDT1Gt+UHH5IX1n+jkXyytE/av7OA==",
      "license": "MIT"
    },
    "node_modules/@emotion/unitless": {
      "version": "0.8.1",
      "resolved": "https://registry.npmjs.org/@emotion/unitless/-/unitless-0.8.1.tgz",
      "integrity": "sha512-KOEGMu6dmJZtpadb476IsZBclKvILjopjUii3V+7MnXIQCYh8W3NgNcgwo21n9LXZX6EDIKvqfjYxXebDwxKmQ==",
      "license": "MIT"
    },
    "node_modules/@emotion/use-insertion-effect-with-fallbacks": {
      "version": "1.0.1",
      "resolved": "https://registry.npmjs.org/@emotion/use-insertion-effect-with-fallbacks/-/use-insertion-effect-with-fallbacks-1.0.1.tgz",
      "integrity": "sha512-jT/qyKZ9rzLErtrjGgdkMBn2OP8wl0G3sQlBb3YPryvKHsjvINUhVaPFfP+fpBcOkmrVOVEEHQFJ7nbj2TH2gw==",
      "license": "MIT",
      "peerDependencies": {
        "react": ">=16.8.0"
      }
    },
    "node_modules/@emotion/utils": {
      "version": "1.2.1",
      "resolved": "https://registry.npmjs.org/@emotion/utils/-/utils-1.2.1.tgz",
      "integrity": "sha512-Y2tGf3I+XVnajdItskUCn6LX+VUDmP6lTL4fcqsXAv43dnlbZiuW4MWQW38rW/BVWSE7Q/7+XQocmpnRYILUmg==",
      "license": "MIT"
    },
    "node_modules/@emotion/weak-memoize": {
      "version": "0.3.1",
      "resolved": "https://registry.npmjs.org/@emotion/weak-memoize/-/weak-memoize-0.3.1.tgz",
      "integrity": "sha512-EsBwpc7hBUJWAsNPBmJy4hxWx12v6bshQsldrVmjxJoc3isbxhOrF2IcCpaXxfvq03NwkI7sbsOLXbYuqF/8Ww==",
      "license": "MIT"
    },
    "node_modules/@eslint-community/eslint-utils": {
      "version": "4.4.0",
      "resolved": "https://registry.npmjs.org/@eslint-community/eslint-utils/-/eslint-utils-4.4.0.tgz",
      "integrity": "sha512-1/sA4dwrzBAyeUoQ6oxahHKmrZvsnLCg4RfxW3ZFGGmQkSNQPFNLV9CUEFQP1x9EYXHTo5p6xdhZM1Ne9p/AfA==",
      "dev": true,
      "license": "MIT",
      "dependencies": {
        "eslint-visitor-keys": "^3.3.0"
      },
      "engines": {
        "node": "^12.22.0 || ^14.17.0 || >=16.0.0"
      },
      "peerDependencies": {
        "eslint": "^6.0.0 || ^7.0.0 || >=8.0.0"
      }
    },
    "node_modules/@eslint-community/regexpp": {
      "version": "4.10.1",
      "resolved": "https://registry.npmjs.org/@eslint-community/regexpp/-/regexpp-4.10.1.tgz",
      "integrity": "sha512-Zm2NGpWELsQAD1xsJzGQpYfvICSsFkEpU0jxBjfdC6uNEWXcHnfs9hScFWtXVDVl+rBQJGrl4g1vcKIejpH9dA==",
      "dev": true,
      "license": "MIT",
      "engines": {
        "node": "^12.0.0 || ^14.0.0 || >=16.0.0"
      }
    },
    "node_modules/@eslint/eslintrc": {
      "version": "2.1.4",
      "resolved": "https://registry.npmjs.org/@eslint/eslintrc/-/eslintrc-2.1.4.tgz",
      "integrity": "sha512-269Z39MS6wVJtsoUl10L60WdkhJVdPG24Q4eZTH3nnF6lpvSShEK3wQjDX9JRWAUPvPh7COouPpU9IrqaZFvtQ==",
      "dev": true,
      "license": "MIT",
      "dependencies": {
        "ajv": "^6.12.4",
        "debug": "^4.3.2",
        "espree": "^9.6.0",
        "globals": "^13.19.0",
        "ignore": "^5.2.0",
        "import-fresh": "^3.2.1",
        "js-yaml": "^4.1.0",
        "minimatch": "^3.1.2",
        "strip-json-comments": "^3.1.1"
      },
      "engines": {
        "node": "^12.22.0 || ^14.17.0 || >=16.0.0"
      },
      "funding": {
        "url": "https://opencollective.com/eslint"
      }
    },
    "node_modules/@eslint/js": {
      "version": "8.57.0",
      "resolved": "https://registry.npmjs.org/@eslint/js/-/js-8.57.0.tgz",
      "integrity": "sha512-Ys+3g2TaW7gADOJzPt83SJtCDhMjndcDMFVQ/Tj9iA1BfJzFKD9mAUXT3OenpuPHbI6P/myECxRJrofUsDx/5g==",
      "dev": true,
      "license": "MIT",
      "engines": {
        "node": "^12.22.0 || ^14.17.0 || >=16.0.0"
      }
    },
    "node_modules/@floating-ui/core": {
      "version": "1.6.2",
      "resolved": "https://registry.npmjs.org/@floating-ui/core/-/core-1.6.2.tgz",
      "integrity": "sha512-+2XpQV9LLZeanU4ZevzRnGFg2neDeKHgFLjP6YLW+tly0IvrhqT4u8enLGjLH3qeh85g19xY5rsAusfwTdn5lg==",
      "license": "MIT",
      "dependencies": {
        "@floating-ui/utils": "^0.2.0"
      }
    },
    "node_modules/@floating-ui/dom": {
      "version": "1.6.5",
      "resolved": "https://registry.npmjs.org/@floating-ui/dom/-/dom-1.6.5.tgz",
      "integrity": "sha512-Nsdud2X65Dz+1RHjAIP0t8z5e2ff/IRbei6BqFrl1urT8sDVzM1HMQ+R0XcU5ceRfyO3I6ayeqIfh+6Wb8LGTw==",
      "license": "MIT",
      "dependencies": {
        "@floating-ui/core": "^1.0.0",
        "@floating-ui/utils": "^0.2.0"
      }
    },
    "node_modules/@floating-ui/react": {
      "version": "0.26.17",
      "resolved": "https://registry.npmjs.org/@floating-ui/react/-/react-0.26.17.tgz",
      "integrity": "sha512-ESD+jYWwqwVzaIgIhExrArdsCL1rOAzryG/Sjlu8yaD3Mtqi3uVyhbE2V7jD58Mo52qbzKz2eUY/Xgh5I86FCQ==",
      "license": "MIT",
      "dependencies": {
        "@floating-ui/react-dom": "^2.1.0",
        "@floating-ui/utils": "^0.2.0",
        "tabbable": "^6.0.0"
      },
      "peerDependencies": {
        "react": ">=16.8.0",
        "react-dom": ">=16.8.0"
      }
    },
    "node_modules/@floating-ui/react-dom": {
      "version": "2.1.0",
      "resolved": "https://registry.npmjs.org/@floating-ui/react-dom/-/react-dom-2.1.0.tgz",
      "integrity": "sha512-lNzj5EQmEKn5FFKc04+zasr09h/uX8RtJRNj5gUXsSQIXHVWTVh+hVAg1vOMCexkX8EgvemMvIFpQfkosnVNyA==",
      "license": "MIT",
      "dependencies": {
        "@floating-ui/dom": "^1.0.0"
      },
      "peerDependencies": {
        "react": ">=16.8.0",
        "react-dom": ">=16.8.0"
      }
    },
    "node_modules/@floating-ui/utils": {
      "version": "0.2.2",
      "resolved": "https://registry.npmjs.org/@floating-ui/utils/-/utils-0.2.2.tgz",
      "integrity": "sha512-J4yDIIthosAsRZ5CPYP/jQvUAQtlZTTD/4suA08/FEnlxqW3sKS9iAhgsa9VYLZ6vDHn/ixJgIqRQPotoBjxIw==",
      "license": "MIT"
    },
    "node_modules/@humanwhocodes/config-array": {
      "version": "0.11.14",
      "resolved": "https://registry.npmjs.org/@humanwhocodes/config-array/-/config-array-0.11.14.tgz",
      "integrity": "sha512-3T8LkOmg45BV5FICb15QQMsyUSWrQ8AygVfC7ZG32zOalnqrilm018ZVCw0eapXux8FtA33q8PSRSstjee3jSg==",
      "deprecated": "Use @eslint/config-array instead",
      "dev": true,
      "license": "Apache-2.0",
      "dependencies": {
        "@humanwhocodes/object-schema": "^2.0.2",
        "debug": "^4.3.1",
        "minimatch": "^3.0.5"
      },
      "engines": {
        "node": ">=10.10.0"
      }
    },
    "node_modules/@humanwhocodes/module-importer": {
      "version": "1.0.1",
      "resolved": "https://registry.npmjs.org/@humanwhocodes/module-importer/-/module-importer-1.0.1.tgz",
      "integrity": "sha512-bxveV4V8v5Yb4ncFTT3rPSgZBOpCkjfK0y4oVVVJwIuDVBRMDXrPyXRL988i5ap9m9bnyEEjWfm5WkBmtffLfA==",
      "dev": true,
      "license": "Apache-2.0",
      "engines": {
        "node": ">=12.22"
      },
      "funding": {
        "type": "github",
        "url": "https://github.com/sponsors/nzakas"
      }
    },
    "node_modules/@humanwhocodes/object-schema": {
      "version": "2.0.3",
      "resolved": "https://registry.npmjs.org/@humanwhocodes/object-schema/-/object-schema-2.0.3.tgz",
      "integrity": "sha512-93zYdMES/c1D69yZiKDBj0V24vqNzB/koF26KPaagAfd3P/4gUlh3Dys5ogAK+Exi9QyzlD8x/08Zt7wIKcDcA==",
      "deprecated": "Use @eslint/object-schema instead",
      "dev": true,
      "license": "BSD-3-Clause"
    },
    "node_modules/@isaacs/cliui": {
      "version": "8.0.2",
      "resolved": "https://registry.npmjs.org/@isaacs/cliui/-/cliui-8.0.2.tgz",
      "integrity": "sha512-O8jcjabXaleOG9DQ0+ARXWZBTfnP4WNAqzuiJK7ll44AmxGKv/J2M4TPjxjY3znBCfvBXFzucm1twdyFybFqEA==",
      "license": "ISC",
      "dependencies": {
        "string-width": "^5.1.2",
        "string-width-cjs": "npm:string-width@^4.2.0",
        "strip-ansi": "^7.0.1",
        "strip-ansi-cjs": "npm:strip-ansi@^6.0.1",
        "wrap-ansi": "^8.1.0",
        "wrap-ansi-cjs": "npm:wrap-ansi@^7.0.0"
      },
      "engines": {
        "node": ">=12"
      }
    },
    "node_modules/@isaacs/cliui/node_modules/ansi-regex": {
      "version": "6.0.1",
      "resolved": "https://registry.npmjs.org/ansi-regex/-/ansi-regex-6.0.1.tgz",
      "integrity": "sha512-n5M855fKb2SsfMIiFFoVrABHJC8QtHwVx+mHWP3QcEqBHYienj5dHSgjbxtC0WEZXYt4wcD6zrQElDPhFuZgfA==",
      "license": "MIT",
      "engines": {
        "node": ">=12"
      },
      "funding": {
        "url": "https://github.com/chalk/ansi-regex?sponsor=1"
      }
    },
    "node_modules/@isaacs/cliui/node_modules/strip-ansi": {
      "version": "7.1.0",
      "resolved": "https://registry.npmjs.org/strip-ansi/-/strip-ansi-7.1.0.tgz",
      "integrity": "sha512-iq6eVVI64nQQTRYq2KtEg2d2uU7LElhTJwsH4YzIHZshxlgZms/wIc4VoDQTlG/IvVIrBKG06CrZnp0qv7hkcQ==",
      "license": "MIT",
      "dependencies": {
        "ansi-regex": "^6.0.1"
      },
      "engines": {
        "node": ">=12"
      },
      "funding": {
        "url": "https://github.com/chalk/strip-ansi?sponsor=1"
      }
    },
    "node_modules/@jridgewell/gen-mapping": {
      "version": "0.3.5",
      "resolved": "https://registry.npmjs.org/@jridgewell/gen-mapping/-/gen-mapping-0.3.5.tgz",
      "integrity": "sha512-IzL8ZoEDIBRWEzlCcRhOaCupYyN5gdIK+Q6fbFdPDg6HqX6jpkItn7DFIpW9LQzXG6Df9sA7+OKnq0qlz/GaQg==",
      "license": "MIT",
      "dependencies": {
        "@jridgewell/set-array": "^1.2.1",
        "@jridgewell/sourcemap-codec": "^1.4.10",
        "@jridgewell/trace-mapping": "^0.3.24"
      },
      "engines": {
        "node": ">=6.0.0"
      }
    },
    "node_modules/@jridgewell/resolve-uri": {
      "version": "3.1.2",
      "resolved": "https://registry.npmjs.org/@jridgewell/resolve-uri/-/resolve-uri-3.1.2.tgz",
      "integrity": "sha512-bRISgCIjP20/tbWSPWMEi54QVPRZExkuD9lJL+UIxUKtwVJA8wW1Trb1jMs1RFXo1CBTNZ/5hpC9QvmKWdopKw==",
      "license": "MIT",
      "engines": {
        "node": ">=6.0.0"
      }
    },
    "node_modules/@jridgewell/set-array": {
      "version": "1.2.1",
      "resolved": "https://registry.npmjs.org/@jridgewell/set-array/-/set-array-1.2.1.tgz",
      "integrity": "sha512-R8gLRTZeyp03ymzP/6Lil/28tGeGEzhx1q2k703KGWRAI1VdvPIXdG70VJc2pAMw3NA6JKL5hhFu1sJX0Mnn/A==",
      "license": "MIT",
      "engines": {
        "node": ">=6.0.0"
      }
    },
    "node_modules/@jridgewell/sourcemap-codec": {
      "version": "1.4.15",
      "resolved": "https://registry.npmjs.org/@jridgewell/sourcemap-codec/-/sourcemap-codec-1.4.15.tgz",
      "integrity": "sha512-eF2rxCRulEKXHTRiDrDy6erMYWqNw4LPdQ8UQA4huuxaQsVeRPFl2oM8oDGxMFhJUWZf9McpLtJasDDZb/Bpeg==",
      "license": "MIT"
    },
    "node_modules/@jridgewell/trace-mapping": {
      "version": "0.3.25",
      "resolved": "https://registry.npmjs.org/@jridgewell/trace-mapping/-/trace-mapping-0.3.25.tgz",
      "integrity": "sha512-vNk6aEwybGtawWmy/PzwnGDOjCkLWSD2wqvjGGAgOAwCGWySYXfYoxt00IJkTF+8Lb57DwOb3Aa0o9CApepiYQ==",
      "license": "MIT",
      "dependencies": {
        "@jridgewell/resolve-uri": "^3.1.0",
        "@jridgewell/sourcemap-codec": "^1.4.14"
      }
    },
    "node_modules/@next/env": {
      "version": "14.2.5",
      "resolved": "https://registry.npmjs.org/@next/env/-/env-14.2.5.tgz",
      "integrity": "sha512-/zZGkrTOsraVfYjGP8uM0p6r0BDT6xWpkjdVbcz66PJVSpwXX3yNiRycxAuDfBKGWBrZBXRuK/YVlkNgxHGwmA==",
      "license": "MIT"
    },
    "node_modules/@next/eslint-plugin-next": {
      "version": "14.2.4",
      "resolved": "https://registry.npmjs.org/@next/eslint-plugin-next/-/eslint-plugin-next-14.2.4.tgz",
      "integrity": "sha512-svSFxW9f3xDaZA3idQmlFw7SusOuWTpDTAeBlO3AEPDltrraV+lqs7mAc6A27YdnpQVVIA3sODqUAAHdWhVWsA==",
      "dev": true,
      "license": "MIT",
      "dependencies": {
        "glob": "10.3.10"
      }
    },
    "node_modules/@next/swc-darwin-arm64": {
      "version": "14.2.5",
      "resolved": "https://registry.npmjs.org/@next/swc-darwin-arm64/-/swc-darwin-arm64-14.2.5.tgz",
      "integrity": "sha512-/9zVxJ+K9lrzSGli1///ujyRfon/ZneeZ+v4ptpiPoOU+GKZnm8Wj8ELWU1Pm7GHltYRBklmXMTUqM/DqQ99FQ==",
      "cpu": [
        "arm64"
      ],
      "license": "MIT",
      "optional": true,
      "os": [
        "darwin"
      ],
      "engines": {
        "node": ">= 10"
      }
    },
    "node_modules/@next/swc-darwin-x64": {
      "version": "14.2.5",
      "resolved": "https://registry.npmjs.org/@next/swc-darwin-x64/-/swc-darwin-x64-14.2.5.tgz",
      "integrity": "sha512-vXHOPCwfDe9qLDuq7U1OYM2wUY+KQ4Ex6ozwsKxp26BlJ6XXbHleOUldenM67JRyBfVjv371oneEvYd3H2gNSA==",
      "cpu": [
        "x64"
      ],
      "license": "MIT",
      "optional": true,
      "os": [
        "darwin"
      ],
      "engines": {
        "node": ">= 10"
      }
    },
    "node_modules/@next/swc-linux-arm64-gnu": {
      "version": "14.2.5",
      "resolved": "https://registry.npmjs.org/@next/swc-linux-arm64-gnu/-/swc-linux-arm64-gnu-14.2.5.tgz",
      "integrity": "sha512-vlhB8wI+lj8q1ExFW8lbWutA4M2ZazQNvMWuEDqZcuJJc78iUnLdPPunBPX8rC4IgT6lIx/adB+Cwrl99MzNaA==",
      "cpu": [
        "arm64"
      ],
      "license": "MIT",
      "optional": true,
      "os": [
        "linux"
      ],
      "engines": {
        "node": ">= 10"
      }
    },
    "node_modules/@next/swc-linux-arm64-musl": {
      "version": "14.2.5",
      "resolved": "https://registry.npmjs.org/@next/swc-linux-arm64-musl/-/swc-linux-arm64-musl-14.2.5.tgz",
      "integrity": "sha512-NpDB9NUR2t0hXzJJwQSGu1IAOYybsfeB+LxpGsXrRIb7QOrYmidJz3shzY8cM6+rO4Aojuef0N/PEaX18pi9OA==",
      "cpu": [
        "arm64"
      ],
      "license": "MIT",
      "optional": true,
      "os": [
        "linux"
      ],
      "engines": {
        "node": ">= 10"
      }
    },
    "node_modules/@next/swc-linux-x64-gnu": {
      "version": "14.2.5",
      "resolved": "https://registry.npmjs.org/@next/swc-linux-x64-gnu/-/swc-linux-x64-gnu-14.2.5.tgz",
      "integrity": "sha512-8XFikMSxWleYNryWIjiCX+gU201YS+erTUidKdyOVYi5qUQo/gRxv/3N1oZFCgqpesN6FPeqGM72Zve+nReVXQ==",
      "cpu": [
        "x64"
      ],
      "license": "MIT",
      "optional": true,
      "os": [
        "linux"
      ],
      "engines": {
        "node": ">= 10"
      }
    },
    "node_modules/@next/swc-linux-x64-musl": {
      "version": "14.2.5",
      "resolved": "https://registry.npmjs.org/@next/swc-linux-x64-musl/-/swc-linux-x64-musl-14.2.5.tgz",
      "integrity": "sha512-6QLwi7RaYiQDcRDSU/os40r5o06b5ue7Jsk5JgdRBGGp8l37RZEh9JsLSM8QF0YDsgcosSeHjglgqi25+m04IQ==",
      "cpu": [
        "x64"
      ],
      "license": "MIT",
      "optional": true,
      "os": [
        "linux"
      ],
      "engines": {
        "node": ">= 10"
      }
    },
    "node_modules/@next/swc-win32-arm64-msvc": {
      "version": "14.2.5",
      "resolved": "https://registry.npmjs.org/@next/swc-win32-arm64-msvc/-/swc-win32-arm64-msvc-14.2.5.tgz",
      "integrity": "sha512-1GpG2VhbspO+aYoMOQPQiqc/tG3LzmsdBH0LhnDS3JrtDx2QmzXe0B6mSZZiN3Bq7IOMXxv1nlsjzoS1+9mzZw==",
      "cpu": [
        "arm64"
      ],
      "license": "MIT",
      "optional": true,
      "os": [
        "win32"
      ],
      "engines": {
        "node": ">= 10"
      }
    },
    "node_modules/@next/swc-win32-ia32-msvc": {
      "version": "14.2.5",
      "resolved": "https://registry.npmjs.org/@next/swc-win32-ia32-msvc/-/swc-win32-ia32-msvc-14.2.5.tgz",
      "integrity": "sha512-Igh9ZlxwvCDsu6438FXlQTHlRno4gFpJzqPjSIBZooD22tKeI4fE/YMRoHVJHmrQ2P5YL1DoZ0qaOKkbeFWeMg==",
      "cpu": [
        "ia32"
      ],
      "license": "MIT",
      "optional": true,
      "os": [
        "win32"
      ],
      "engines": {
        "node": ">= 10"
      }
    },
    "node_modules/@next/swc-win32-x64-msvc": {
      "version": "14.2.5",
      "resolved": "https://registry.npmjs.org/@next/swc-win32-x64-msvc/-/swc-win32-x64-msvc-14.2.5.tgz",
      "integrity": "sha512-tEQ7oinq1/CjSG9uSTerca3v4AZ+dFa+4Yu6ihaG8Ud8ddqLQgFGcnwYls13H5X5CPDPZJdYxyeMui6muOLd4g==",
      "cpu": [
        "x64"
      ],
      "license": "MIT",
      "optional": true,
      "os": [
        "win32"
      ],
      "engines": {
        "node": ">= 10"
      }
    },
    "node_modules/@nodelib/fs.scandir": {
      "version": "2.1.5",
      "resolved": "https://registry.npmjs.org/@nodelib/fs.scandir/-/fs.scandir-2.1.5.tgz",
      "integrity": "sha512-vq24Bq3ym5HEQm2NKCr3yXDwjc7vTsEThRDnkp2DK9p1uqLR+DHurm/NOTo0KG7HYHU7eppKZj3MyqYuMBf62g==",
      "license": "MIT",
      "dependencies": {
        "@nodelib/fs.stat": "2.0.5",
        "run-parallel": "^1.1.9"
      },
      "engines": {
        "node": ">= 8"
      }
    },
    "node_modules/@nodelib/fs.stat": {
      "version": "2.0.5",
      "resolved": "https://registry.npmjs.org/@nodelib/fs.stat/-/fs.stat-2.0.5.tgz",
      "integrity": "sha512-RkhPPp2zrqDAQA/2jNhnztcPAlv64XdhIp7a7454A5ovI7Bukxgt7MX7udwAu3zg1DcpPU0rz3VV1SeaqvY4+A==",
      "license": "MIT",
      "engines": {
        "node": ">= 8"
      }
    },
    "node_modules/@nodelib/fs.walk": {
      "version": "1.2.8",
      "resolved": "https://registry.npmjs.org/@nodelib/fs.walk/-/fs.walk-1.2.8.tgz",
      "integrity": "sha512-oGB+UxlgWcgQkgwo8GcEGwemoTFt3FIO9ababBmaGwXIoBKZ+GTy0pP185beGg7Llih/NSHSV2XAs1lnznocSg==",
      "license": "MIT",
      "dependencies": {
        "@nodelib/fs.scandir": "2.1.5",
        "fastq": "^1.6.0"
      },
      "engines": {
        "node": ">= 8"
      }
    },
    "node_modules/@pkgjs/parseargs": {
      "version": "0.11.0",
      "resolved": "https://registry.npmjs.org/@pkgjs/parseargs/-/parseargs-0.11.0.tgz",
      "integrity": "sha512-+1VkjdD0QBLPodGrJUeqarH8VAIvQODIbwh9XpP5Syisf7YoQgsJKPNFoqqLQlu+VQ/tVSshMR6loPMn8U+dPg==",
      "license": "MIT",
      "optional": true,
      "engines": {
        "node": ">=14"
      }
    },
    "node_modules/@react-leaflet/core": {
      "version": "2.1.0",
      "resolved": "https://registry.npmjs.org/@react-leaflet/core/-/core-2.1.0.tgz",
      "integrity": "sha512-Qk7Pfu8BSarKGqILj4x7bCSZ1pjuAPZ+qmRwH5S7mDS91VSbVVsJSrW4qA+GPrro8t69gFYVMWb1Zc4yFmPiVg==",
      "license": "Hippocratic-2.1",
      "peerDependencies": {
        "leaflet": "^1.9.0",
        "react": "^18.0.0",
        "react-dom": "^18.0.0"
      }
    },
    "node_modules/@rushstack/eslint-patch": {
      "version": "1.10.3",
      "resolved": "https://registry.npmjs.org/@rushstack/eslint-patch/-/eslint-patch-1.10.3.tgz",
      "integrity": "sha512-qC/xYId4NMebE6w/V33Fh9gWxLgURiNYgVNObbJl2LZv0GUUItCcCqC5axQSwRaAgaxl2mELq1rMzlswaQ0Zxg==",
      "dev": true,
      "license": "MIT"
    },
    "node_modules/@swc/counter": {
      "version": "0.1.3",
      "resolved": "https://registry.npmjs.org/@swc/counter/-/counter-0.1.3.tgz",
      "integrity": "sha512-e2BR4lsJkkRlKZ/qCHPw9ZaSxc0MVUd7gtbtaB7aMvHeJVYe8sOB8DBZkP2DtISHGSku9sCK6T6cnY0CtXrOCQ==",
      "license": "Apache-2.0"
    },
    "node_modules/@swc/helpers": {
      "version": "0.5.5",
      "resolved": "https://registry.npmjs.org/@swc/helpers/-/helpers-0.5.5.tgz",
      "integrity": "sha512-KGYxvIOXcceOAbEk4bi/dVLEK9z8sZ0uBB3Il5b1rhfClSpcX0yfRO0KmTkqR2cnQDymwLB+25ZyMzICg/cm/A==",
      "license": "Apache-2.0",
      "dependencies": {
        "@swc/counter": "^0.1.3",
        "tslib": "^2.4.0"
      }
    },
    "node_modules/@tailwindcss/typography": {
      "version": "0.5.13",
      "resolved": "https://registry.npmjs.org/@tailwindcss/typography/-/typography-0.5.13.tgz",
      "integrity": "sha512-ADGcJ8dX21dVVHIwTRgzrcunY6YY9uSlAHHGVKvkA+vLc5qLwEszvKts40lx7z0qc4clpjclwLeK5rVCV2P/uw==",
      "license": "MIT",
      "dependencies": {
        "lodash.castarray": "^4.4.0",
        "lodash.isplainobject": "^4.0.6",
        "lodash.merge": "^4.6.2",
        "postcss-selector-parser": "6.0.10"
      },
      "peerDependencies": {
        "tailwindcss": ">=3.0.0 || insiders"
      }
    },
    "node_modules/@tailwindcss/typography/node_modules/postcss-selector-parser": {
      "version": "6.0.10",
      "resolved": "https://registry.npmjs.org/postcss-selector-parser/-/postcss-selector-parser-6.0.10.tgz",
      "integrity": "sha512-IQ7TZdoaqbT+LCpShg46jnZVlhWD2w6iQYAcYXfHARZ7X1t/UGhhceQDs5X0cGqKvYlHNOuv7Oa1xmb0oQuA3w==",
      "license": "MIT",
      "dependencies": {
        "cssesc": "^3.0.0",
        "util-deprecate": "^1.0.2"
      },
      "engines": {
        "node": ">=4"
      }
    },
    "node_modules/@types/geojson": {
      "version": "7946.0.14",
      "resolved": "https://registry.npmjs.org/@types/geojson/-/geojson-7946.0.14.tgz",
      "integrity": "sha512-WCfD5Ht3ZesJUsONdhvm84dmzWOiOzOAqOncN0++w0lBw1o8OuDNJF2McvvCef/yBqb/HYRahp1BYtODFQ8bRg==",
      "dev": true,
      "license": "MIT"
    },
    "node_modules/@types/json5": {
      "version": "0.0.29",
      "resolved": "https://registry.npmjs.org/@types/json5/-/json5-0.0.29.tgz",
      "integrity": "sha512-dRLjCWHYg4oaA77cxO64oO+7JwCwnIzkZPdrrC71jQmQtlhM556pwKo5bUzqvZndkVbeFLIIi+9TC40JNF5hNQ==",
      "dev": true,
      "license": "MIT"
    },
    "node_modules/@types/leaflet": {
      "version": "1.9.12",
      "resolved": "https://registry.npmjs.org/@types/leaflet/-/leaflet-1.9.12.tgz",
      "integrity": "sha512-BK7XS+NyRI291HIo0HCfE18Lp8oA30H1gpi1tf0mF3TgiCEzanQjOqNZ4x126SXzzi2oNSZhZ5axJp1k0iM6jg==",
      "dev": true,
      "license": "MIT",
      "dependencies": {
        "@types/geojson": "*"
      }
    },
    "node_modules/@types/leaflet-rotatedmarker": {
      "version": "0.2.5",
      "resolved": "https://registry.npmjs.org/@types/leaflet-rotatedmarker/-/leaflet-rotatedmarker-0.2.5.tgz",
      "integrity": "sha512-GaKK1bdQ6NYGkVdZj2cHe8Eu1BVf40Jhtmd8pZj5gQSJcTy5iTog0hsMIhf6QQDKnaEgrRJzm4OES6B9vxi4dw==",
      "dev": true,
      "license": "MIT",
      "dependencies": {
        "@types/leaflet": "*"
      }
    },
    "node_modules/@types/lodash": {
      "version": "4.17.14",
      "resolved": "https://registry.npmjs.org/@types/lodash/-/lodash-4.17.14.tgz",
      "integrity": "sha512-jsxagdikDiDBeIRaPYtArcT8my4tN1og7MtMRquFT3XNA6axxyHDRUemqDz/taRDdOUn0GnGHRCuff4q48sW9A==",
      "license": "MIT"
    },
    "node_modules/@types/node": {
      "version": "20.14.2",
      "resolved": "https://registry.npmjs.org/@types/node/-/node-20.14.2.tgz",
      "integrity": "sha512-xyu6WAMVwv6AKFLB+e/7ySZVr/0zLCzOa7rSpq6jNwpqOrUbcACDWC+53d4n2QHOnDou0fbIsg8wZu/sxrnI4Q==",
      "dev": true,
      "license": "MIT",
      "dependencies": {
        "undici-types": "~5.26.4"
      }
    },
    "node_modules/@types/parse-json": {
      "version": "4.0.2",
      "resolved": "https://registry.npmjs.org/@types/parse-json/-/parse-json-4.0.2.tgz",
      "integrity": "sha512-dISoDXWWQwUquiKsyZ4Ng+HX2KsPL7LyHKHQwgGFEA3IaKac4Obd+h2a/a6waisAoepJlBcx9paWqjA8/HVjCw==",
      "license": "MIT"
    },
    "node_modules/@types/prop-types": {
      "version": "15.7.12",
      "resolved": "https://registry.npmjs.org/@types/prop-types/-/prop-types-15.7.12.tgz",
      "integrity": "sha512-5zvhXYtRNRluoE/jAp4GVsSduVUzNWKkOZrCDBWYtE7biZywwdC2AcEzg+cSMLFRfVgeAFqpfNabiPjxFddV1Q==",
      "license": "MIT"
    },
    "node_modules/@types/react": {
      "version": "18.3.18",
      "resolved": "https://registry.npmjs.org/@types/react/-/react-18.3.18.tgz",
      "integrity": "sha512-t4yC+vtgnkYjNSKlFx1jkAhH8LgTo2N/7Qvi83kdEaUtMDiwpbLAktKDaAMlRcJ5eSxZkH74eEGt1ky31d7kfQ==",
      "license": "MIT",
      "dependencies": {
        "@types/prop-types": "*",
        "csstype": "^3.0.2"
      }
    },
    "node_modules/@types/react-dom": {
      "version": "18.3.5",
      "resolved": "https://registry.npmjs.org/@types/react-dom/-/react-dom-18.3.5.tgz",
      "integrity": "sha512-P4t6saawp+b/dFrUr2cvkVsfvPguwsxtH6dNIYRllMsefqFzkZk5UIjzyDOv5g1dXIPdG4Sp1yCR4Z6RCUsG/Q==",
      "dev": true,
      "license": "MIT",
      "peerDependencies": {
        "@types/react": "^18.0.0"
      }
    },
    "node_modules/@types/react-transition-group": {
      "version": "4.4.10",
      "resolved": "https://registry.npmjs.org/@types/react-transition-group/-/react-transition-group-4.4.10.tgz",
      "integrity": "sha512-hT/+s0VQs2ojCX823m60m5f0sL5idt9SO6Tj6Dg+rdphGPIeJbJ6CxvBYkgkGKrYeDjvIpKTR38UzmtHJOGW3Q==",
      "license": "MIT",
      "dependencies": {
        "@types/react": "*"
      }
    },
    "node_modules/@typescript-eslint/parser": {
      "version": "7.2.0",
      "resolved": "https://registry.npmjs.org/@typescript-eslint/parser/-/parser-7.2.0.tgz",
      "integrity": "sha512-5FKsVcHTk6TafQKQbuIVkXq58Fnbkd2wDL4LB7AURN7RUOu1utVP+G8+6u3ZhEroW3DF6hyo3ZEXxgKgp4KeCg==",
      "dev": true,
      "license": "BSD-2-Clause",
      "dependencies": {
        "@typescript-eslint/scope-manager": "7.2.0",
        "@typescript-eslint/types": "7.2.0",
        "@typescript-eslint/typescript-estree": "7.2.0",
        "@typescript-eslint/visitor-keys": "7.2.0",
        "debug": "^4.3.4"
      },
      "engines": {
        "node": "^16.0.0 || >=18.0.0"
      },
      "funding": {
        "type": "opencollective",
        "url": "https://opencollective.com/typescript-eslint"
      },
      "peerDependencies": {
        "eslint": "^8.56.0"
      },
      "peerDependenciesMeta": {
        "typescript": {
          "optional": true
        }
      }
    },
    "node_modules/@typescript-eslint/scope-manager": {
      "version": "7.2.0",
      "resolved": "https://registry.npmjs.org/@typescript-eslint/scope-manager/-/scope-manager-7.2.0.tgz",
      "integrity": "sha512-Qh976RbQM/fYtjx9hs4XkayYujB/aPwglw2choHmf3zBjB4qOywWSdt9+KLRdHubGcoSwBnXUH2sR3hkyaERRg==",
      "dev": true,
      "license": "MIT",
      "dependencies": {
        "@typescript-eslint/types": "7.2.0",
        "@typescript-eslint/visitor-keys": "7.2.0"
      },
      "engines": {
        "node": "^16.0.0 || >=18.0.0"
      },
      "funding": {
        "type": "opencollective",
        "url": "https://opencollective.com/typescript-eslint"
      }
    },
    "node_modules/@typescript-eslint/types": {
      "version": "7.2.0",
      "resolved": "https://registry.npmjs.org/@typescript-eslint/types/-/types-7.2.0.tgz",
      "integrity": "sha512-XFtUHPI/abFhm4cbCDc5Ykc8npOKBSJePY3a3s+lwumt7XWJuzP5cZcfZ610MIPHjQjNsOLlYK8ASPaNG8UiyA==",
      "dev": true,
      "license": "MIT",
      "engines": {
        "node": "^16.0.0 || >=18.0.0"
      },
      "funding": {
        "type": "opencollective",
        "url": "https://opencollective.com/typescript-eslint"
      }
    },
    "node_modules/@typescript-eslint/typescript-estree": {
      "version": "7.2.0",
      "resolved": "https://registry.npmjs.org/@typescript-eslint/typescript-estree/-/typescript-estree-7.2.0.tgz",
      "integrity": "sha512-cyxS5WQQCoBwSakpMrvMXuMDEbhOo9bNHHrNcEWis6XHx6KF518tkF1wBvKIn/tpq5ZpUYK7Bdklu8qY0MsFIA==",
      "dev": true,
      "license": "BSD-2-Clause",
      "dependencies": {
        "@typescript-eslint/types": "7.2.0",
        "@typescript-eslint/visitor-keys": "7.2.0",
        "debug": "^4.3.4",
        "globby": "^11.1.0",
        "is-glob": "^4.0.3",
        "minimatch": "9.0.3",
        "semver": "^7.5.4",
        "ts-api-utils": "^1.0.1"
      },
      "engines": {
        "node": "^16.0.0 || >=18.0.0"
      },
      "funding": {
        "type": "opencollective",
        "url": "https://opencollective.com/typescript-eslint"
      },
      "peerDependenciesMeta": {
        "typescript": {
          "optional": true
        }
      }
    },
    "node_modules/@typescript-eslint/typescript-estree/node_modules/brace-expansion": {
      "version": "2.0.1",
      "resolved": "https://registry.npmjs.org/brace-expansion/-/brace-expansion-2.0.1.tgz",
      "integrity": "sha512-XnAIvQ8eM+kC6aULx6wuQiwVsnzsi9d3WxzV3FpWTGA19F621kwdbsAcFKXgKUHZWsy+mY6iL1sHTxWEFCytDA==",
      "dev": true,
      "license": "MIT",
      "dependencies": {
        "balanced-match": "^1.0.0"
      }
    },
    "node_modules/@typescript-eslint/typescript-estree/node_modules/minimatch": {
      "version": "9.0.3",
      "resolved": "https://registry.npmjs.org/minimatch/-/minimatch-9.0.3.tgz",
      "integrity": "sha512-RHiac9mvaRw0x3AYRgDC1CxAP7HTcNrrECeA8YYJeWnpo+2Q5CegtZjaotWTWxDG3UeGA1coE05iH1mPjT/2mg==",
      "dev": true,
      "license": "ISC",
      "dependencies": {
        "brace-expansion": "^2.0.1"
      },
      "engines": {
        "node": ">=16 || 14 >=14.17"
      },
      "funding": {
        "url": "https://github.com/sponsors/isaacs"
      }
    },
    "node_modules/@typescript-eslint/visitor-keys": {
      "version": "7.2.0",
      "resolved": "https://registry.npmjs.org/@typescript-eslint/visitor-keys/-/visitor-keys-7.2.0.tgz",
      "integrity": "sha512-c6EIQRHhcpl6+tO8EMR+kjkkV+ugUNXOmeASA1rlzkd8EPIriavpWoiEz1HR/VLhbVIdhqnV6E7JZm00cBDx2A==",
      "dev": true,
      "license": "MIT",
      "dependencies": {
        "@typescript-eslint/types": "7.2.0",
        "eslint-visitor-keys": "^3.4.1"
      },
      "engines": {
        "node": "^16.0.0 || >=18.0.0"
      },
      "funding": {
        "type": "opencollective",
        "url": "https://opencollective.com/typescript-eslint"
      }
    },
    "node_modules/@ungap/structured-clone": {
      "version": "1.2.0",
      "resolved": "https://registry.npmjs.org/@ungap/structured-clone/-/structured-clone-1.2.0.tgz",
      "integrity": "sha512-zuVdFrMJiuCDQUMCzQaD6KL28MjnqqN8XnAqiEq9PNm/hCPTSGfrXCOfwj1ow4LFb/tNymJPwsNbVePc1xFqrQ==",
      "dev": true,
      "license": "ISC"
    },
    "node_modules/acorn": {
      "version": "8.12.0",
      "resolved": "https://registry.npmjs.org/acorn/-/acorn-8.12.0.tgz",
      "integrity": "sha512-RTvkC4w+KNXrM39/lWCUaG0IbRkWdCv7W/IOW9oU6SawyxulvkQy5HQPVTKxEjczcUvapcrw3cFx/60VN/NRNw==",
      "dev": true,
      "license": "MIT",
      "bin": {
        "acorn": "bin/acorn"
      },
      "engines": {
        "node": ">=0.4.0"
      }
    },
    "node_modules/acorn-jsx": {
      "version": "5.3.2",
      "resolved": "https://registry.npmjs.org/acorn-jsx/-/acorn-jsx-5.3.2.tgz",
      "integrity": "sha512-rq9s+JNhf0IChjtDXxllJ7g41oZk5SlXtp0LHwyA5cejwn7vKmKp4pPri6YEePv2PU65sAsegbXtIinmDFDXgQ==",
      "dev": true,
      "license": "MIT",
      "peerDependencies": {
        "acorn": "^6.0.0 || ^7.0.0 || ^8.0.0"
      }
    },
    "node_modules/ajv": {
      "version": "6.12.6",
      "resolved": "https://registry.npmjs.org/ajv/-/ajv-6.12.6.tgz",
      "integrity": "sha512-j3fVLgvTo527anyYyJOGTYJbG+vnnQYvE0m5mmkc1TK+nxAppkCLMIL0aZ4dblVCNoGShhm+kzE4ZUykBoMg4g==",
      "dev": true,
      "license": "MIT",
      "dependencies": {
        "fast-deep-equal": "^3.1.1",
        "fast-json-stable-stringify": "^2.0.0",
        "json-schema-traverse": "^0.4.1",
        "uri-js": "^4.2.2"
      },
      "funding": {
        "type": "github",
        "url": "https://github.com/sponsors/epoberezkin"
      }
    },
    "node_modules/ansi-regex": {
      "version": "5.0.1",
      "resolved": "https://registry.npmjs.org/ansi-regex/-/ansi-regex-5.0.1.tgz",
      "integrity": "sha512-quJQXlTSUGL2LH9SUXo8VwsY4soanhgo6LNSm84E1LBcE8s3O0wpdiRzyR9z/ZZJMlMWv37qOOb9pdJlMUEKFQ==",
      "license": "MIT",
      "engines": {
        "node": ">=8"
      }
    },
    "node_modules/ansi-styles": {
      "version": "4.3.0",
      "resolved": "https://registry.npmjs.org/ansi-styles/-/ansi-styles-4.3.0.tgz",
      "integrity": "sha512-zbB9rCJAT1rbjiVDb2hqKFHNYLxgtk8NURxZ3IZwD3F6NtxbXZQCnnSi1Lkx+IDohdPlFp222wVALIheZJQSEg==",
      "license": "MIT",
      "dependencies": {
        "color-convert": "^2.0.1"
      },
      "engines": {
        "node": ">=8"
      },
      "funding": {
        "url": "https://github.com/chalk/ansi-styles?sponsor=1"
      }
    },
    "node_modules/any-promise": {
      "version": "1.3.0",
      "resolved": "https://registry.npmjs.org/any-promise/-/any-promise-1.3.0.tgz",
      "integrity": "sha512-7UvmKalWRt1wgjL1RrGxoSJW/0QZFIegpeGvZG9kjp8vrRu55XTHbwnqq2GpXm9uLbcuhxm3IqX9OB4MZR1b2A==",
      "license": "MIT"
    },
    "node_modules/anymatch": {
      "version": "3.1.3",
      "resolved": "https://registry.npmjs.org/anymatch/-/anymatch-3.1.3.tgz",
      "integrity": "sha512-KMReFUr0B4t+D+OBkjR3KYqvocp2XaSzO55UcB6mgQMd3KbcE+mWTyvVV7D/zsdEbNnV6acZUutkiHQXvTr1Rw==",
      "license": "ISC",
      "dependencies": {
        "normalize-path": "^3.0.0",
        "picomatch": "^2.0.4"
      },
      "engines": {
        "node": ">= 8"
      }
    },
    "node_modules/arg": {
      "version": "5.0.2",
      "resolved": "https://registry.npmjs.org/arg/-/arg-5.0.2.tgz",
      "integrity": "sha512-PYjyFOLKQ9y57JvQ6QLo8dAgNqswh8M1RMJYdQduT6xbWSgK36P/Z/v+p888pM69jMMfS8Xd8F6I1kQ/I9HUGg==",
      "license": "MIT"
    },
    "node_modules/argparse": {
      "version": "2.0.1",
      "resolved": "https://registry.npmjs.org/argparse/-/argparse-2.0.1.tgz",
      "integrity": "sha512-8+9WqebbFzpX9OR+Wa6O29asIogeRMzcGtAINdpMHHyAg10f05aSFVBbcEqGf/PXw1EjAZ+q2/bEBg3DvurK3Q==",
      "dev": true,
      "license": "Python-2.0"
    },
    "node_modules/aria-query": {
      "version": "5.3.0",
      "resolved": "https://registry.npmjs.org/aria-query/-/aria-query-5.3.0.tgz",
      "integrity": "sha512-b0P0sZPKtyu8HkeRAfCq0IfURZK+SuwMjY1UXGBU27wpAiTwQAIlq56IbIO+ytk/JjS1fMR14ee5WBBfKi5J6A==",
      "dev": true,
      "license": "Apache-2.0",
      "dependencies": {
        "dequal": "^2.0.3"
      }
    },
    "node_modules/array-buffer-byte-length": {
      "version": "1.0.1",
      "resolved": "https://registry.npmjs.org/array-buffer-byte-length/-/array-buffer-byte-length-1.0.1.tgz",
      "integrity": "sha512-ahC5W1xgou+KTXix4sAO8Ki12Q+jf4i0+tmk3sC+zgcynshkHxzpXdImBehiUYKKKDwvfFiJl1tZt6ewscS1Mg==",
      "dev": true,
      "license": "MIT",
      "dependencies": {
        "call-bind": "^1.0.5",
        "is-array-buffer": "^3.0.4"
      },
      "engines": {
        "node": ">= 0.4"
      },
      "funding": {
        "url": "https://github.com/sponsors/ljharb"
      }
    },
    "node_modules/array-includes": {
      "version": "3.1.8",
      "resolved": "https://registry.npmjs.org/array-includes/-/array-includes-3.1.8.tgz",
      "integrity": "sha512-itaWrbYbqpGXkGhZPGUulwnhVf5Hpy1xiCFsGqyIGglbBxmG5vSjxQen3/WGOjPpNEv1RtBLKxbmVXm8HpJStQ==",
      "dev": true,
      "license": "MIT",
      "dependencies": {
        "call-bind": "^1.0.7",
        "define-properties": "^1.2.1",
        "es-abstract": "^1.23.2",
        "es-object-atoms": "^1.0.0",
        "get-intrinsic": "^1.2.4",
        "is-string": "^1.0.7"
      },
      "engines": {
        "node": ">= 0.4"
      },
      "funding": {
        "url": "https://github.com/sponsors/ljharb"
      }
    },
    "node_modules/array-union": {
      "version": "2.1.0",
      "resolved": "https://registry.npmjs.org/array-union/-/array-union-2.1.0.tgz",
      "integrity": "sha512-HGyxoOTYUyCM6stUe6EJgnd4EoewAI7zMdfqO+kGjnlZmBDz/cR5pf8r/cR4Wq60sL/p0IkcjUEEPwS3GFrIyw==",
      "dev": true,
      "license": "MIT",
      "engines": {
        "node": ">=8"
      }
    },
    "node_modules/array.prototype.findlast": {
      "version": "1.2.5",
      "resolved": "https://registry.npmjs.org/array.prototype.findlast/-/array.prototype.findlast-1.2.5.tgz",
      "integrity": "sha512-CVvd6FHg1Z3POpBLxO6E6zr+rSKEQ9L6rZHAaY7lLfhKsWYUBBOuMs0e9o24oopj6H+geRCX0YJ+TJLBK2eHyQ==",
      "dev": true,
      "license": "MIT",
      "dependencies": {
        "call-bind": "^1.0.7",
        "define-properties": "^1.2.1",
        "es-abstract": "^1.23.2",
        "es-errors": "^1.3.0",
        "es-object-atoms": "^1.0.0",
        "es-shim-unscopables": "^1.0.2"
      },
      "engines": {
        "node": ">= 0.4"
      },
      "funding": {
        "url": "https://github.com/sponsors/ljharb"
      }
    },
    "node_modules/array.prototype.findlastindex": {
      "version": "1.2.5",
      "resolved": "https://registry.npmjs.org/array.prototype.findlastindex/-/array.prototype.findlastindex-1.2.5.tgz",
      "integrity": "sha512-zfETvRFA8o7EiNn++N5f/kaCw221hrpGsDmcpndVupkPzEc1Wuf3VgC0qby1BbHs7f5DVYjgtEU2LLh5bqeGfQ==",
      "dev": true,
      "license": "MIT",
      "dependencies": {
        "call-bind": "^1.0.7",
        "define-properties": "^1.2.1",
        "es-abstract": "^1.23.2",
        "es-errors": "^1.3.0",
        "es-object-atoms": "^1.0.0",
        "es-shim-unscopables": "^1.0.2"
      },
      "engines": {
        "node": ">= 0.4"
      },
      "funding": {
        "url": "https://github.com/sponsors/ljharb"
      }
    },
    "node_modules/array.prototype.flat": {
      "version": "1.3.2",
      "resolved": "https://registry.npmjs.org/array.prototype.flat/-/array.prototype.flat-1.3.2.tgz",
      "integrity": "sha512-djYB+Zx2vLewY8RWlNCUdHjDXs2XOgm602S9E7P/UpHgfeHL00cRiIF+IN/G/aUJ7kGPb6yO/ErDI5V2s8iycA==",
      "dev": true,
      "license": "MIT",
      "dependencies": {
        "call-bind": "^1.0.2",
        "define-properties": "^1.2.0",
        "es-abstract": "^1.22.1",
        "es-shim-unscopables": "^1.0.0"
      },
      "engines": {
        "node": ">= 0.4"
      },
      "funding": {
        "url": "https://github.com/sponsors/ljharb"
      }
    },
    "node_modules/array.prototype.flatmap": {
      "version": "1.3.2",
      "resolved": "https://registry.npmjs.org/array.prototype.flatmap/-/array.prototype.flatmap-1.3.2.tgz",
      "integrity": "sha512-Ewyx0c9PmpcsByhSW4r+9zDU7sGjFc86qf/kKtuSCRdhfbk0SNLLkaT5qvcHnRGgc5NP/ly/y+qkXkqONX54CQ==",
      "dev": true,
      "license": "MIT",
      "dependencies": {
        "call-bind": "^1.0.2",
        "define-properties": "^1.2.0",
        "es-abstract": "^1.22.1",
        "es-shim-unscopables": "^1.0.0"
      },
      "engines": {
        "node": ">= 0.4"
      },
      "funding": {
        "url": "https://github.com/sponsors/ljharb"
      }
    },
    "node_modules/array.prototype.toreversed": {
      "version": "1.1.2",
      "resolved": "https://registry.npmjs.org/array.prototype.toreversed/-/array.prototype.toreversed-1.1.2.tgz",
      "integrity": "sha512-wwDCoT4Ck4Cz7sLtgUmzR5UV3YF5mFHUlbChCzZBQZ+0m2cl/DH3tKgvphv1nKgFsJ48oCSg6p91q2Vm0I/ZMA==",
      "dev": true,
      "license": "MIT",
      "dependencies": {
        "call-bind": "^1.0.2",
        "define-properties": "^1.2.0",
        "es-abstract": "^1.22.1",
        "es-shim-unscopables": "^1.0.0"
      }
    },
    "node_modules/array.prototype.tosorted": {
      "version": "1.1.4",
      "resolved": "https://registry.npmjs.org/array.prototype.tosorted/-/array.prototype.tosorted-1.1.4.tgz",
      "integrity": "sha512-p6Fx8B7b7ZhL/gmUsAy0D15WhvDccw3mnGNbZpi3pmeJdxtWsj2jEaI4Y6oo3XiHfzuSgPwKc04MYt6KgvC/wA==",
      "dev": true,
      "license": "MIT",
      "dependencies": {
        "call-bind": "^1.0.7",
        "define-properties": "^1.2.1",
        "es-abstract": "^1.23.3",
        "es-errors": "^1.3.0",
        "es-shim-unscopables": "^1.0.2"
      },
      "engines": {
        "node": ">= 0.4"
      }
    },
    "node_modules/arraybuffer.prototype.slice": {
      "version": "1.0.3",
      "resolved": "https://registry.npmjs.org/arraybuffer.prototype.slice/-/arraybuffer.prototype.slice-1.0.3.tgz",
      "integrity": "sha512-bMxMKAjg13EBSVscxTaYA4mRc5t1UAXa2kXiGTNfZ079HIWXEkKmkgFrh/nJqamaLSrXO5H4WFFkPEaLJWbs3A==",
      "dev": true,
      "license": "MIT",
      "dependencies": {
        "array-buffer-byte-length": "^1.0.1",
        "call-bind": "^1.0.5",
        "define-properties": "^1.2.1",
        "es-abstract": "^1.22.3",
        "es-errors": "^1.2.1",
        "get-intrinsic": "^1.2.3",
        "is-array-buffer": "^3.0.4",
        "is-shared-array-buffer": "^1.0.2"
      },
      "engines": {
        "node": ">= 0.4"
      },
      "funding": {
        "url": "https://github.com/sponsors/ljharb"
      }
    },
    "node_modules/ast-types-flow": {
      "version": "0.0.8",
      "resolved": "https://registry.npmjs.org/ast-types-flow/-/ast-types-flow-0.0.8.tgz",
      "integrity": "sha512-OH/2E5Fg20h2aPrbe+QL8JZQFko0YZaF+j4mnQ7BGhfavO7OpSLa8a0y9sBwomHdSbkhTS8TQNayBfnW5DwbvQ==",
      "dev": true,
      "license": "MIT"
    },
    "node_modules/asynckit": {
      "version": "0.4.0",
      "resolved": "https://registry.npmjs.org/asynckit/-/asynckit-0.4.0.tgz",
      "integrity": "sha512-Oei9OH4tRh0YqU3GxhX79dM/mwVgvbZJaSNaRk+bshkj0S5cfHcgYakreBjrHwatXKbz+IoIdYLxrKim2MjW0Q==",
      "license": "MIT"
    },
    "node_modules/available-typed-arrays": {
      "version": "1.0.7",
      "resolved": "https://registry.npmjs.org/available-typed-arrays/-/available-typed-arrays-1.0.7.tgz",
      "integrity": "sha512-wvUjBtSGN7+7SjNpq/9M2Tg350UZD3q62IFZLbRAR1bSMlCo1ZaeW+BJ+D090e4hIIZLBcTDWe4Mh4jvUDajzQ==",
      "dev": true,
      "license": "MIT",
      "dependencies": {
        "possible-typed-array-names": "^1.0.0"
      },
      "engines": {
        "node": ">= 0.4"
      },
      "funding": {
        "url": "https://github.com/sponsors/ljharb"
      }
    },
    "node_modules/axe-core": {
      "version": "4.7.0",
      "resolved": "https://registry.npmjs.org/axe-core/-/axe-core-4.7.0.tgz",
      "integrity": "sha512-M0JtH+hlOL5pLQwHOLNYZaXuhqmvS8oExsqB1SBYgA4Dk7u/xx+YdGHXaK5pyUfed5mYXdlYiphWq3G8cRi5JQ==",
      "dev": true,
      "license": "MPL-2.0",
      "engines": {
        "node": ">=4"
      }
    },
    "node_modules/axios": {
      "version": "1.7.2",
      "resolved": "https://registry.npmjs.org/axios/-/axios-1.7.2.tgz",
      "integrity": "sha512-2A8QhOMrbomlDuiLeK9XibIBzuHeRcqqNOHp0Cyp5EoJ1IFDh+XZH3A6BkXtv0K4gFGCI0Y4BM7B1wOEi0Rmgw==",
      "license": "MIT",
      "dependencies": {
        "follow-redirects": "^1.15.6",
        "form-data": "^4.0.0",
        "proxy-from-env": "^1.1.0"
      }
    },
    "node_modules/axobject-query": {
      "version": "3.2.1",
      "resolved": "https://registry.npmjs.org/axobject-query/-/axobject-query-3.2.1.tgz",
      "integrity": "sha512-jsyHu61e6N4Vbz/v18DHwWYKK0bSWLqn47eeDSKPB7m8tqMHF9YJ+mhIk2lVteyZrY8tnSj/jHOv4YiTCuCJgg==",
      "dev": true,
      "license": "Apache-2.0",
      "dependencies": {
        "dequal": "^2.0.3"
      }
    },
    "node_modules/babel-plugin-macros": {
      "version": "3.1.0",
      "resolved": "https://registry.npmjs.org/babel-plugin-macros/-/babel-plugin-macros-3.1.0.tgz",
      "integrity": "sha512-Cg7TFGpIr01vOQNODXOOaGz2NpCU5gl8x1qJFbb6hbZxR7XrcE2vtbAsTAbJ7/xwJtUuJEw8K8Zr/AE0LHlesg==",
      "license": "MIT",
      "dependencies": {
        "@babel/runtime": "^7.12.5",
        "cosmiconfig": "^7.0.0",
        "resolve": "^1.19.0"
      },
      "engines": {
        "node": ">=10",
        "npm": ">=6"
      }
    },
    "node_modules/balanced-match": {
      "version": "1.0.2",
      "resolved": "https://registry.npmjs.org/balanced-match/-/balanced-match-1.0.2.tgz",
      "integrity": "sha512-3oSeUO0TMV67hN1AmbXsK4yaqU7tjiHlbxRDZOpH0KW9+CeX4bRAaX0Anxt0tx2MrpRpWwQaPwIlISEJhYU5Pw==",
      "license": "MIT"
    },
    "node_modules/binary-extensions": {
      "version": "2.3.0",
      "resolved": "https://registry.npmjs.org/binary-extensions/-/binary-extensions-2.3.0.tgz",
      "integrity": "sha512-Ceh+7ox5qe7LJuLHoY0feh3pHuUDHAcRUeyL2VYghZwfpkNIy/+8Ocg0a3UuSoYzavmylwuLWQOf3hl0jjMMIw==",
      "license": "MIT",
      "engines": {
        "node": ">=8"
      },
      "funding": {
        "url": "https://github.com/sponsors/sindresorhus"
      }
    },
    "node_modules/brace-expansion": {
      "version": "1.1.11",
      "resolved": "https://registry.npmjs.org/brace-expansion/-/brace-expansion-1.1.11.tgz",
      "integrity": "sha512-iCuPHDFgrHX7H2vEI/5xpz07zSHB00TpugqhmYtVmMO6518mCuRMoOYFldEBl0g187ufozdaHgWKcYFb61qGiA==",
      "dev": true,
      "license": "MIT",
      "dependencies": {
        "balanced-match": "^1.0.0",
        "concat-map": "0.0.1"
      }
    },
    "node_modules/braces": {
      "version": "3.0.3",
      "resolved": "https://registry.npmjs.org/braces/-/braces-3.0.3.tgz",
      "integrity": "sha512-yQbXgO/OSZVD2IsiLlro+7Hf6Q18EJrKSEsdoMzKePKXct3gvD8oLcOQdIzGupr5Fj+EDe8gO/lxc1BzfMpxvA==",
      "license": "MIT",
      "dependencies": {
        "fill-range": "^7.1.1"
      },
      "engines": {
        "node": ">=8"
      }
    },
    "node_modules/busboy": {
      "version": "1.6.0",
      "resolved": "https://registry.npmjs.org/busboy/-/busboy-1.6.0.tgz",
      "integrity": "sha512-8SFQbg/0hQ9xy3UNTB0YEnsNBbWfhf7RtnzpL7TkBiTBRfrQ9Fxcnz7VJsleJpyp6rVLvXiuORqjlHi5q+PYuA==",
      "dependencies": {
        "streamsearch": "^1.1.0"
      },
      "engines": {
        "node": ">=10.16.0"
      }
    },
    "node_modules/call-bind": {
      "version": "1.0.7",
      "resolved": "https://registry.npmjs.org/call-bind/-/call-bind-1.0.7.tgz",
      "integrity": "sha512-GHTSNSYICQ7scH7sZ+M2rFopRoLh8t2bLSW6BbgrtLsahOIB5iyAVJf9GjWK3cYTDaMj4XdBpM1cA6pIS0Kv2w==",
      "dev": true,
      "license": "MIT",
      "dependencies": {
        "es-define-property": "^1.0.0",
        "es-errors": "^1.3.0",
        "function-bind": "^1.1.2",
        "get-intrinsic": "^1.2.4",
        "set-function-length": "^1.2.1"
      },
      "engines": {
        "node": ">= 0.4"
      },
      "funding": {
        "url": "https://github.com/sponsors/ljharb"
      }
    },
    "node_modules/callsites": {
      "version": "3.1.0",
      "resolved": "https://registry.npmjs.org/callsites/-/callsites-3.1.0.tgz",
      "integrity": "sha512-P8BjAsXvZS+VIDUI11hHCQEv74YT67YUi5JJFNWIqL235sBmjX4+qx9Muvls5ivyNENctx46xQLQ3aTuE7ssaQ==",
      "license": "MIT",
      "engines": {
        "node": ">=6"
      }
    },
    "node_modules/camelcase-css": {
      "version": "2.0.1",
      "resolved": "https://registry.npmjs.org/camelcase-css/-/camelcase-css-2.0.1.tgz",
      "integrity": "sha512-QOSvevhslijgYwRx6Rv7zKdMF8lbRmx+uQGx2+vDc+KI/eBnsy9kit5aj23AgGu3pa4t9AgwbnXWqS+iOY+2aA==",
      "license": "MIT",
      "engines": {
        "node": ">= 6"
      }
    },
    "node_modules/caniuse-lite": {
      "version": "1.0.30001634",
      "resolved": "https://registry.npmjs.org/caniuse-lite/-/caniuse-lite-1.0.30001634.tgz",
      "integrity": "sha512-fbBYXQ9q3+yp1q1gBk86tOFs4pyn/yxFm5ZNP18OXJDfA3txImOY9PhfxVggZ4vRHDqoU8NrKU81eN0OtzOgRA==",
      "funding": [
        {
          "type": "opencollective",
          "url": "https://opencollective.com/browserslist"
        },
        {
          "type": "tidelift",
          "url": "https://tidelift.com/funding/github/npm/caniuse-lite"
        },
        {
          "type": "github",
          "url": "https://github.com/sponsors/ai"
        }
      ],
      "license": "CC-BY-4.0"
    },
    "node_modules/chalk": {
      "version": "4.1.2",
      "resolved": "https://registry.npmjs.org/chalk/-/chalk-4.1.2.tgz",
      "integrity": "sha512-oKnbhFyRIXpUuez8iBMmyEa4nbj4IOQyuhc/wy9kY7/WVPcwIO9VA668Pu8RkO7+0G76SLROeyw9CpQ061i4mA==",
      "dev": true,
      "license": "MIT",
      "dependencies": {
        "ansi-styles": "^4.1.0",
        "supports-color": "^7.1.0"
      },
      "engines": {
        "node": ">=10"
      },
      "funding": {
        "url": "https://github.com/chalk/chalk?sponsor=1"
      }
    },
    "node_modules/chokidar": {
      "version": "3.6.0",
      "resolved": "https://registry.npmjs.org/chokidar/-/chokidar-3.6.0.tgz",
      "integrity": "sha512-7VT13fmjotKpGipCW9JEQAusEPE+Ei8nl6/g4FBAmIm0GOOLMua9NDDo/DWp0ZAxCr3cPq5ZpBqmPAQgDda2Pw==",
      "license": "MIT",
      "dependencies": {
        "anymatch": "~3.1.2",
        "braces": "~3.0.2",
        "glob-parent": "~5.1.2",
        "is-binary-path": "~2.1.0",
        "is-glob": "~4.0.1",
        "normalize-path": "~3.0.0",
        "readdirp": "~3.6.0"
      },
      "engines": {
        "node": ">= 8.10.0"
      },
      "funding": {
        "url": "https://paulmillr.com/funding/"
      },
      "optionalDependencies": {
        "fsevents": "~2.3.2"
      }
    },
    "node_modules/chokidar/node_modules/glob-parent": {
      "version": "5.1.2",
      "resolved": "https://registry.npmjs.org/glob-parent/-/glob-parent-5.1.2.tgz",
      "integrity": "sha512-AOIgSQCepiJYwP3ARnGx+5VnTu2HBYdzbGP45eLw1vr3zB3vZLeyed1sC9hnbcOc9/SrMyM5RPQrkGz4aS9Zow==",
      "license": "ISC",
      "dependencies": {
        "is-glob": "^4.0.1"
      },
      "engines": {
        "node": ">= 6"
      }
    },
    "node_modules/client-only": {
      "version": "0.0.1",
      "resolved": "https://registry.npmjs.org/client-only/-/client-only-0.0.1.tgz",
      "integrity": "sha512-IV3Ou0jSMzZrd3pZ48nLkT9DA7Ag1pnPzaiQhpW7c3RbcqqzvzzVu+L8gfqMp/8IM2MQtSiqaCxrrcfu8I8rMA==",
      "license": "MIT"
    },
    "node_modules/clsx": {
      "version": "2.1.1",
      "resolved": "https://registry.npmjs.org/clsx/-/clsx-2.1.1.tgz",
      "integrity": "sha512-eYm0QWBtUrBWZWG0d386OGAw16Z995PiOVo2B7bjWSbHedGl5e0ZWaq65kOGgUSNesEIDkB9ISbTg/JK9dhCZA==",
      "license": "MIT",
      "engines": {
        "node": ">=6"
      }
    },
    "node_modules/color-convert": {
      "version": "2.0.1",
      "resolved": "https://registry.npmjs.org/color-convert/-/color-convert-2.0.1.tgz",
      "integrity": "sha512-RRECPsj7iu/xb5oKYcsFHSppFNnsj/52OVTRKb4zP5onXwVF3zVmmToNcOfGC+CRDpfK/U584fMg38ZHCaElKQ==",
      "license": "MIT",
      "dependencies": {
        "color-name": "~1.1.4"
      },
      "engines": {
        "node": ">=7.0.0"
      }
    },
    "node_modules/color-name": {
      "version": "1.1.4",
      "resolved": "https://registry.npmjs.org/color-name/-/color-name-1.1.4.tgz",
      "integrity": "sha512-dOy+3AuW3a2wNbZHIuMZpTcgjGuLU/uBL/ubcZF9OXbDo8ff4O8yVp5Bf0efS8uEoYo5q4Fx7dY9OgQGXgAsQA==",
      "license": "MIT"
    },
    "node_modules/combined-stream": {
      "version": "1.0.8",
      "resolved": "https://registry.npmjs.org/combined-stream/-/combined-stream-1.0.8.tgz",
      "integrity": "sha512-FQN4MRfuJeHf7cBbBMJFXhKSDq+2kAArBlmRBvcvFE5BB1HZKXtSFASDhdlz9zOYwxh8lDdnvmMOe/+5cdoEdg==",
      "license": "MIT",
      "dependencies": {
        "delayed-stream": "~1.0.0"
      },
      "engines": {
        "node": ">= 0.8"
      }
    },
    "node_modules/commander": {
      "version": "4.1.1",
      "resolved": "https://registry.npmjs.org/commander/-/commander-4.1.1.tgz",
      "integrity": "sha512-NOKm8xhkzAjzFx8B2v5OAHT+u5pRQc2UCa2Vq9jYL/31o2wi9mxBA7LIFs3sV5VSC49z6pEhfbMULvShKj26WA==",
      "license": "MIT",
      "engines": {
        "node": ">= 6"
      }
    },
    "node_modules/concat-map": {
      "version": "0.0.1",
      "resolved": "https://registry.npmjs.org/concat-map/-/concat-map-0.0.1.tgz",
      "integrity": "sha512-/Srv4dswyQNBfohGpz9o6Yb3Gz3SrUDqBH5rTuhGR7ahtlbYKnVxw2bCFMRljaA7EXHaXZ8wsHdodFvbkhKmqg==",
      "dev": true,
      "license": "MIT"
    },
    "node_modules/convert-source-map": {
      "version": "1.9.0",
      "resolved": "https://registry.npmjs.org/convert-source-map/-/convert-source-map-1.9.0.tgz",
      "integrity": "sha512-ASFBup0Mz1uyiIjANan1jzLQami9z1PoYSZCiiYW2FczPbenXc45FZdBZLzOT+r6+iciuEModtmCti+hjaAk0A==",
      "license": "MIT"
    },
    "node_modules/cosmiconfig": {
      "version": "7.1.0",
      "resolved": "https://registry.npmjs.org/cosmiconfig/-/cosmiconfig-7.1.0.tgz",
      "integrity": "sha512-AdmX6xUzdNASswsFtmwSt7Vj8po9IuqXm0UXz7QKPuEUmPB4XyjGfaAr2PSuELMwkRMVH1EpIkX5bTZGRB3eCA==",
      "license": "MIT",
      "dependencies": {
        "@types/parse-json": "^4.0.0",
        "import-fresh": "^3.2.1",
        "parse-json": "^5.0.0",
        "path-type": "^4.0.0",
        "yaml": "^1.10.0"
      },
      "engines": {
        "node": ">=10"
      }
    },
    "node_modules/cosmiconfig/node_modules/yaml": {
      "version": "1.10.2",
      "resolved": "https://registry.npmjs.org/yaml/-/yaml-1.10.2.tgz",
      "integrity": "sha512-r3vXyErRCYJ7wg28yvBY5VSoAF8ZvlcW9/BwUzEtUsjvX/DKs24dIkuwjtuprwJJHsbyUbLApepYTR1BN4uHrg==",
      "license": "ISC",
      "engines": {
        "node": ">= 6"
      }
    },
    "node_modules/cross-spawn": {
      "version": "7.0.3",
      "resolved": "https://registry.npmjs.org/cross-spawn/-/cross-spawn-7.0.3.tgz",
      "integrity": "sha512-iRDPJKUPVEND7dHPO8rkbOnPpyDygcDFtWjpeWNCgy8WP2rXcxXL8TskReQl6OrB2G7+UJrags1q15Fudc7G6w==",
      "license": "MIT",
      "dependencies": {
        "path-key": "^3.1.0",
        "shebang-command": "^2.0.0",
        "which": "^2.0.1"
      },
      "engines": {
        "node": ">= 8"
      }
    },
    "node_modules/css-selector-tokenizer": {
      "version": "0.8.0",
      "resolved": "https://registry.npmjs.org/css-selector-tokenizer/-/css-selector-tokenizer-0.8.0.tgz",
      "integrity": "sha512-Jd6Ig3/pe62/qe5SBPTN8h8LeUg/pT4lLgtavPf7updwwHpvFzxvOQBHYj2LZDMjUnBzgvIUSjRcf6oT5HzHFg==",
      "dev": true,
      "license": "MIT",
      "dependencies": {
        "cssesc": "^3.0.0",
        "fastparse": "^1.1.2"
      }
    },
    "node_modules/cssesc": {
      "version": "3.0.0",
      "resolved": "https://registry.npmjs.org/cssesc/-/cssesc-3.0.0.tgz",
      "integrity": "sha512-/Tb/JcjK111nNScGob5MNtsntNM1aCNUDipB/TkwZFhyDrrE47SOx/18wF2bbjgc3ZzCSKW1T5nt5EbFoAz/Vg==",
      "license": "MIT",
      "bin": {
        "cssesc": "bin/cssesc"
      },
      "engines": {
        "node": ">=4"
      }
    },
    "node_modules/csstype": {
      "version": "3.1.3",
      "resolved": "https://registry.npmjs.org/csstype/-/csstype-3.1.3.tgz",
      "integrity": "sha512-M1uQkMl8rQK/szD0LNhtqxIPLpimGm8sOBwU7lLnCpSbTyY3yeU1Vc7l4KT5zT4s/yOxHH5O7tIuuLOCnLADRw==",
      "license": "MIT"
    },
    "node_modules/culori": {
      "version": "3.3.0",
      "resolved": "https://registry.npmjs.org/culori/-/culori-3.3.0.tgz",
      "integrity": "sha512-pHJg+jbuFsCjz9iclQBqyL3B2HLCBF71BwVNujUYEvCeQMvV97R59MNK3R2+jgJ3a1fcZgI9B3vYgz8lzr/BFQ==",
      "dev": true,
      "license": "MIT",
      "engines": {
        "node": "^12.20.0 || ^14.13.1 || >=16.0.0"
      }
    },
    "node_modules/daisyui": {
      "version": "4.12.2",
      "resolved": "https://registry.npmjs.org/daisyui/-/daisyui-4.12.2.tgz",
      "integrity": "sha512-ed3EFwPRLN+9+/MYPRB1pYjk6plRCBMobfBdSeB3voAS81KdL2pCKtbwJfUUpDdOnJ0F8T6oRdVX02P6UCD0Hg==",
      "dev": true,
      "license": "MIT",
      "dependencies": {
        "css-selector-tokenizer": "^0.8",
        "culori": "^3",
        "picocolors": "^1",
        "postcss-js": "^4"
      },
      "engines": {
        "node": ">=16.9.0"
      },
      "funding": {
        "type": "opencollective",
        "url": "https://opencollective.com/daisyui"
      }
    },
    "node_modules/damerau-levenshtein": {
      "version": "1.0.8",
      "resolved": "https://registry.npmjs.org/damerau-levenshtein/-/damerau-levenshtein-1.0.8.tgz",
      "integrity": "sha512-sdQSFB7+llfUcQHUQO3+B8ERRj0Oa4w9POWMI/puGtuf7gFywGmkaLCElnudfTiKZV+NvHqL0ifzdrI8Ro7ESA==",
      "dev": true,
      "license": "BSD-2-Clause"
    },
    "node_modules/data-view-buffer": {
      "version": "1.0.1",
      "resolved": "https://registry.npmjs.org/data-view-buffer/-/data-view-buffer-1.0.1.tgz",
      "integrity": "sha512-0lht7OugA5x3iJLOWFhWK/5ehONdprk0ISXqVFn/NFrDu+cuc8iADFrGQz5BnRK7LLU3JmkbXSxaqX+/mXYtUA==",
      "dev": true,
      "license": "MIT",
      "dependencies": {
        "call-bind": "^1.0.6",
        "es-errors": "^1.3.0",
        "is-data-view": "^1.0.1"
      },
      "engines": {
        "node": ">= 0.4"
      },
      "funding": {
        "url": "https://github.com/sponsors/ljharb"
      }
    },
    "node_modules/data-view-byte-length": {
      "version": "1.0.1",
      "resolved": "https://registry.npmjs.org/data-view-byte-length/-/data-view-byte-length-1.0.1.tgz",
      "integrity": "sha512-4J7wRJD3ABAzr8wP+OcIcqq2dlUKp4DVflx++hs5h5ZKydWMI6/D/fAot+yh6g2tHh8fLFTvNOaVN357NvSrOQ==",
      "dev": true,
      "license": "MIT",
      "dependencies": {
        "call-bind": "^1.0.7",
        "es-errors": "^1.3.0",
        "is-data-view": "^1.0.1"
      },
      "engines": {
        "node": ">= 0.4"
      },
      "funding": {
        "url": "https://github.com/sponsors/ljharb"
      }
    },
    "node_modules/data-view-byte-offset": {
      "version": "1.0.0",
      "resolved": "https://registry.npmjs.org/data-view-byte-offset/-/data-view-byte-offset-1.0.0.tgz",
      "integrity": "sha512-t/Ygsytq+R995EJ5PZlD4Cu56sWa8InXySaViRzw9apusqsOO2bQP+SbYzAhR0pFKoB+43lYy8rWban9JSuXnA==",
      "dev": true,
      "license": "MIT",
      "dependencies": {
        "call-bind": "^1.0.6",
        "es-errors": "^1.3.0",
        "is-data-view": "^1.0.1"
      },
      "engines": {
        "node": ">= 0.4"
      },
      "funding": {
        "url": "https://github.com/sponsors/ljharb"
      }
    },
    "node_modules/date-fns": {
      "version": "3.6.0",
      "resolved": "https://registry.npmjs.org/date-fns/-/date-fns-3.6.0.tgz",
      "integrity": "sha512-fRHTG8g/Gif+kSh50gaGEdToemgfj74aRX3swtiouboip5JDLAyDE9F11nHMIcvOaXeOC6D7SpNhi7uFyB7Uww==",
      "license": "MIT",
      "funding": {
        "type": "github",
        "url": "https://github.com/sponsors/kossnocorp"
      }
    },
    "node_modules/debug": {
      "version": "4.3.5",
      "resolved": "https://registry.npmjs.org/debug/-/debug-4.3.5.tgz",
      "integrity": "sha512-pt0bNEmneDIvdL1Xsd9oDQ/wrQRkXDT4AUWlNZNPKvW5x/jyO9VFXkJUP07vQ2upmw5PlaITaPKc31jK13V+jg==",
      "license": "MIT",
      "dependencies": {
        "ms": "2.1.2"
      },
      "engines": {
        "node": ">=6.0"
      },
      "peerDependenciesMeta": {
        "supports-color": {
          "optional": true
        }
      }
    },
    "node_modules/deep-is": {
      "version": "0.1.4",
      "resolved": "https://registry.npmjs.org/deep-is/-/deep-is-0.1.4.tgz",
      "integrity": "sha512-oIPzksmTg4/MriiaYGO+okXDT7ztn/w3Eptv/+gSIdMdKsJo0u4CfYNFJPy+4SKMuCqGw2wxnA+URMg3t8a/bQ==",
      "dev": true,
      "license": "MIT"
    },
    "node_modules/define-data-property": {
      "version": "1.1.4",
      "resolved": "https://registry.npmjs.org/define-data-property/-/define-data-property-1.1.4.tgz",
      "integrity": "sha512-rBMvIzlpA8v6E+SJZoo++HAYqsLrkg7MSfIinMPFhmkorw7X+dOXVJQs+QT69zGkzMyfDnIMN2Wid1+NbL3T+A==",
      "dev": true,
      "license": "MIT",
      "dependencies": {
        "es-define-property": "^1.0.0",
        "es-errors": "^1.3.0",
        "gopd": "^1.0.1"
      },
      "engines": {
        "node": ">= 0.4"
      },
      "funding": {
        "url": "https://github.com/sponsors/ljharb"
      }
    },
    "node_modules/define-properties": {
      "version": "1.2.1",
      "resolved": "https://registry.npmjs.org/define-properties/-/define-properties-1.2.1.tgz",
      "integrity": "sha512-8QmQKqEASLd5nx0U1B1okLElbUuuttJ/AnYmRXbbbGDWh6uS208EjD4Xqq/I9wK7u0v6O08XhTWnt5XtEbR6Dg==",
      "dev": true,
      "license": "MIT",
      "dependencies": {
        "define-data-property": "^1.0.1",
        "has-property-descriptors": "^1.0.0",
        "object-keys": "^1.1.1"
      },
      "engines": {
        "node": ">= 0.4"
      },
      "funding": {
        "url": "https://github.com/sponsors/ljharb"
      }
    },
    "node_modules/delayed-stream": {
      "version": "1.0.0",
      "resolved": "https://registry.npmjs.org/delayed-stream/-/delayed-stream-1.0.0.tgz",
      "integrity": "sha512-ZySD7Nf91aLB0RxL4KGrKHBXl7Eds1DAmEdcoVawXnLD7SDhpNgtuII2aAkg7a7QS41jxPSZ17p4VdGnMHk3MQ==",
      "license": "MIT",
      "engines": {
        "node": ">=0.4.0"
      }
    },
    "node_modules/dequal": {
      "version": "2.0.3",
      "resolved": "https://registry.npmjs.org/dequal/-/dequal-2.0.3.tgz",
      "integrity": "sha512-0je+qPKHEMohvfRTCEo3CrPG6cAzAYgmzKyxRiYSSDkS6eGJdyVJm7WaYA5ECaAD9wLB2T4EEeymA5aFVcYXCA==",
      "dev": true,
      "license": "MIT",
      "engines": {
        "node": ">=6"
      }
    },
    "node_modules/didyoumean": {
      "version": "1.2.2",
      "resolved": "https://registry.npmjs.org/didyoumean/-/didyoumean-1.2.2.tgz",
      "integrity": "sha512-gxtyfqMg7GKyhQmb056K7M3xszy/myH8w+B4RT+QXBQsvAOdc3XymqDDPHx1BgPgsdAA5SIifona89YtRATDzw==",
      "license": "Apache-2.0"
    },
    "node_modules/dir-glob": {
      "version": "3.0.1",
      "resolved": "https://registry.npmjs.org/dir-glob/-/dir-glob-3.0.1.tgz",
      "integrity": "sha512-WkrWp9GR4KXfKGYzOLmTuGVi1UWFfws377n9cc55/tb6DuqyF6pcQ5AbiHEshaDpY9v6oaSr2XCDidGmMwdzIA==",
      "dev": true,
      "license": "MIT",
      "dependencies": {
        "path-type": "^4.0.0"
      },
      "engines": {
        "node": ">=8"
      }
    },
    "node_modules/dlv": {
      "version": "1.1.3",
      "resolved": "https://registry.npmjs.org/dlv/-/dlv-1.1.3.tgz",
      "integrity": "sha512-+HlytyjlPKnIG8XuRG8WvmBP8xs8P71y+SKKS6ZXWoEgLuePxtDoUEiH7WkdePWrQ5JBpE6aoVqfZfJUQkjXwA==",
      "license": "MIT"
    },
    "node_modules/doctrine": {
      "version": "3.0.0",
      "resolved": "https://registry.npmjs.org/doctrine/-/doctrine-3.0.0.tgz",
      "integrity": "sha512-yS+Q5i3hBf7GBkd4KG8a7eBNNWNGLTaEwwYWUijIYM7zrlYDM0BFXHjjPWlWZ1Rg7UaddZeIDmi9jF3HmqiQ2w==",
      "dev": true,
      "license": "Apache-2.0",
      "dependencies": {
        "esutils": "^2.0.2"
      },
      "engines": {
        "node": ">=6.0.0"
      }
    },
    "node_modules/dom-helpers": {
      "version": "5.2.1",
      "resolved": "https://registry.npmjs.org/dom-helpers/-/dom-helpers-5.2.1.tgz",
      "integrity": "sha512-nRCa7CK3VTrM2NmGkIy4cbK7IZlgBE/PYMn55rrXefr5xXDP0LdtfPnblFDoVdcAfslJ7or6iqAUnx0CCGIWQA==",
      "license": "MIT",
      "dependencies": {
        "@babel/runtime": "^7.8.7",
        "csstype": "^3.0.2"
      }
    },
    "node_modules/eastasianwidth": {
      "version": "0.2.0",
      "resolved": "https://registry.npmjs.org/eastasianwidth/-/eastasianwidth-0.2.0.tgz",
      "integrity": "sha512-I88TYZWc9XiYHRQ4/3c5rjjfgkjhLyW2luGIheGERbNQ6OY7yTybanSpDXZa8y7VUP9YmDcYa+eyq4ca7iLqWA==",
      "license": "MIT"
    },
    "node_modules/emoji-regex": {
      "version": "9.2.2",
      "resolved": "https://registry.npmjs.org/emoji-regex/-/emoji-regex-9.2.2.tgz",
      "integrity": "sha512-L18DaJsXSUk2+42pv8mLs5jJT2hqFkFE4j21wOmgbUqsZ2hL72NsUU785g9RXgo3s0ZNgVl42TiHp3ZtOv/Vyg==",
      "license": "MIT"
    },
    "node_modules/enhanced-resolve": {
      "version": "5.17.0",
      "resolved": "https://registry.npmjs.org/enhanced-resolve/-/enhanced-resolve-5.17.0.tgz",
      "integrity": "sha512-dwDPwZL0dmye8Txp2gzFmA6sxALaSvdRDjPH0viLcKrtlOL3tw62nWWweVD1SdILDTJrbrL6tdWVN58Wo6U3eA==",
      "dev": true,
      "license": "MIT",
      "dependencies": {
        "graceful-fs": "^4.2.4",
        "tapable": "^2.2.0"
      },
      "engines": {
        "node": ">=10.13.0"
      }
    },
    "node_modules/error-ex": {
      "version": "1.3.2",
      "resolved": "https://registry.npmjs.org/error-ex/-/error-ex-1.3.2.tgz",
      "integrity": "sha512-7dFHNmqeFSEt2ZBsCriorKnn3Z2pj+fd9kmI6QoWw4//DL+icEBfc0U7qJCisqrTsKTjw4fNFy2pW9OqStD84g==",
      "license": "MIT",
      "dependencies": {
        "is-arrayish": "^0.2.1"
      }
    },
    "node_modules/es-abstract": {
      "version": "1.23.3",
      "resolved": "https://registry.npmjs.org/es-abstract/-/es-abstract-1.23.3.tgz",
      "integrity": "sha512-e+HfNH61Bj1X9/jLc5v1owaLYuHdeHHSQlkhCBiTK8rBvKaULl/beGMxwrMXjpYrv4pz22BlY570vVePA2ho4A==",
      "dev": true,
      "license": "MIT",
      "dependencies": {
        "array-buffer-byte-length": "^1.0.1",
        "arraybuffer.prototype.slice": "^1.0.3",
        "available-typed-arrays": "^1.0.7",
        "call-bind": "^1.0.7",
        "data-view-buffer": "^1.0.1",
        "data-view-byte-length": "^1.0.1",
        "data-view-byte-offset": "^1.0.0",
        "es-define-property": "^1.0.0",
        "es-errors": "^1.3.0",
        "es-object-atoms": "^1.0.0",
        "es-set-tostringtag": "^2.0.3",
        "es-to-primitive": "^1.2.1",
        "function.prototype.name": "^1.1.6",
        "get-intrinsic": "^1.2.4",
        "get-symbol-description": "^1.0.2",
        "globalthis": "^1.0.3",
        "gopd": "^1.0.1",
        "has-property-descriptors": "^1.0.2",
        "has-proto": "^1.0.3",
        "has-symbols": "^1.0.3",
        "hasown": "^2.0.2",
        "internal-slot": "^1.0.7",
        "is-array-buffer": "^3.0.4",
        "is-callable": "^1.2.7",
        "is-data-view": "^1.0.1",
        "is-negative-zero": "^2.0.3",
        "is-regex": "^1.1.4",
        "is-shared-array-buffer": "^1.0.3",
        "is-string": "^1.0.7",
        "is-typed-array": "^1.1.13",
        "is-weakref": "^1.0.2",
        "object-inspect": "^1.13.1",
        "object-keys": "^1.1.1",
        "object.assign": "^4.1.5",
        "regexp.prototype.flags": "^1.5.2",
        "safe-array-concat": "^1.1.2",
        "safe-regex-test": "^1.0.3",
        "string.prototype.trim": "^1.2.9",
        "string.prototype.trimend": "^1.0.8",
        "string.prototype.trimstart": "^1.0.8",
        "typed-array-buffer": "^1.0.2",
        "typed-array-byte-length": "^1.0.1",
        "typed-array-byte-offset": "^1.0.2",
        "typed-array-length": "^1.0.6",
        "unbox-primitive": "^1.0.2",
        "which-typed-array": "^1.1.15"
      },
      "engines": {
        "node": ">= 0.4"
      },
      "funding": {
        "url": "https://github.com/sponsors/ljharb"
      }
    },
    "node_modules/es-define-property": {
      "version": "1.0.0",
      "resolved": "https://registry.npmjs.org/es-define-property/-/es-define-property-1.0.0.tgz",
      "integrity": "sha512-jxayLKShrEqqzJ0eumQbVhTYQM27CfT1T35+gCgDFoL82JLsXqTJ76zv6A0YLOgEnLUMvLzsDsGIrl8NFpT2gQ==",
      "dev": true,
      "license": "MIT",
      "dependencies": {
        "get-intrinsic": "^1.2.4"
      },
      "engines": {
        "node": ">= 0.4"
      }
    },
    "node_modules/es-errors": {
      "version": "1.3.0",
      "resolved": "https://registry.npmjs.org/es-errors/-/es-errors-1.3.0.tgz",
      "integrity": "sha512-Zf5H2Kxt2xjTvbJvP2ZWLEICxA6j+hAmMzIlypy4xcBg1vKVnx89Wy0GbS+kf5cwCVFFzdCFh2XSCFNULS6csw==",
      "dev": true,
      "license": "MIT",
      "engines": {
        "node": ">= 0.4"
      }
    },
    "node_modules/es-iterator-helpers": {
      "version": "1.0.19",
      "resolved": "https://registry.npmjs.org/es-iterator-helpers/-/es-iterator-helpers-1.0.19.tgz",
      "integrity": "sha512-zoMwbCcH5hwUkKJkT8kDIBZSz9I6mVG//+lDCinLCGov4+r7NIy0ld8o03M0cJxl2spVf6ESYVS6/gpIfq1FFw==",
      "dev": true,
      "license": "MIT",
      "dependencies": {
        "call-bind": "^1.0.7",
        "define-properties": "^1.2.1",
        "es-abstract": "^1.23.3",
        "es-errors": "^1.3.0",
        "es-set-tostringtag": "^2.0.3",
        "function-bind": "^1.1.2",
        "get-intrinsic": "^1.2.4",
        "globalthis": "^1.0.3",
        "has-property-descriptors": "^1.0.2",
        "has-proto": "^1.0.3",
        "has-symbols": "^1.0.3",
        "internal-slot": "^1.0.7",
        "iterator.prototype": "^1.1.2",
        "safe-array-concat": "^1.1.2"
      },
      "engines": {
        "node": ">= 0.4"
      }
    },
    "node_modules/es-object-atoms": {
      "version": "1.0.0",
      "resolved": "https://registry.npmjs.org/es-object-atoms/-/es-object-atoms-1.0.0.tgz",
      "integrity": "sha512-MZ4iQ6JwHOBQjahnjwaC1ZtIBH+2ohjamzAO3oaHcXYup7qxjF2fixyH+Q71voWHeOkI2q/TnJao/KfXYIZWbw==",
      "dev": true,
      "license": "MIT",
      "dependencies": {
        "es-errors": "^1.3.0"
      },
      "engines": {
        "node": ">= 0.4"
      }
    },
    "node_modules/es-set-tostringtag": {
      "version": "2.0.3",
      "resolved": "https://registry.npmjs.org/es-set-tostringtag/-/es-set-tostringtag-2.0.3.tgz",
      "integrity": "sha512-3T8uNMC3OQTHkFUsFq8r/BwAXLHvU/9O9mE0fBc/MY5iq/8H7ncvO947LmYA6ldWw9Uh8Yhf25zu6n7nML5QWQ==",
      "dev": true,
      "license": "MIT",
      "dependencies": {
        "get-intrinsic": "^1.2.4",
        "has-tostringtag": "^1.0.2",
        "hasown": "^2.0.1"
      },
      "engines": {
        "node": ">= 0.4"
      }
    },
    "node_modules/es-shim-unscopables": {
      "version": "1.0.2",
      "resolved": "https://registry.npmjs.org/es-shim-unscopables/-/es-shim-unscopables-1.0.2.tgz",
      "integrity": "sha512-J3yBRXCzDu4ULnQwxyToo/OjdMx6akgVC7K6few0a7F/0wLtmKKN7I73AH5T2836UuXRqN7Qg+IIUw/+YJksRw==",
      "dev": true,
      "license": "MIT",
      "dependencies": {
        "hasown": "^2.0.0"
      }
    },
    "node_modules/es-to-primitive": {
      "version": "1.2.1",
      "resolved": "https://registry.npmjs.org/es-to-primitive/-/es-to-primitive-1.2.1.tgz",
      "integrity": "sha512-QCOllgZJtaUo9miYBcLChTUaHNjJF3PYs1VidD7AwiEj1kYxKeQTctLAezAOH5ZKRH0g2IgPn6KwB4IT8iRpvA==",
      "dev": true,
      "license": "MIT",
      "dependencies": {
        "is-callable": "^1.1.4",
        "is-date-object": "^1.0.1",
        "is-symbol": "^1.0.2"
      },
      "engines": {
        "node": ">= 0.4"
      },
      "funding": {
        "url": "https://github.com/sponsors/ljharb"
      }
    },
    "node_modules/escape-string-regexp": {
      "version": "4.0.0",
      "resolved": "https://registry.npmjs.org/escape-string-regexp/-/escape-string-regexp-4.0.0.tgz",
      "integrity": "sha512-TtpcNJ3XAzx3Gq8sWRzJaVajRs0uVxA2YAkdb1jm2YkPz4G6egUFAyA3n5vtEIZefPk5Wa4UXbKuS5fKkJWdgA==",
      "license": "MIT",
      "engines": {
        "node": ">=10"
      },
      "funding": {
        "url": "https://github.com/sponsors/sindresorhus"
      }
    },
    "node_modules/eslint": {
      "version": "8.57.0",
      "resolved": "https://registry.npmjs.org/eslint/-/eslint-8.57.0.tgz",
      "integrity": "sha512-dZ6+mexnaTIbSBZWgou51U6OmzIhYM2VcNdtiTtI7qPNZm35Akpr0f6vtw3w1Kmn5PYo+tZVfh13WrhpS6oLqQ==",
      "dev": true,
      "license": "MIT",
      "dependencies": {
        "@eslint-community/eslint-utils": "^4.2.0",
        "@eslint-community/regexpp": "^4.6.1",
        "@eslint/eslintrc": "^2.1.4",
        "@eslint/js": "8.57.0",
        "@humanwhocodes/config-array": "^0.11.14",
        "@humanwhocodes/module-importer": "^1.0.1",
        "@nodelib/fs.walk": "^1.2.8",
        "@ungap/structured-clone": "^1.2.0",
        "ajv": "^6.12.4",
        "chalk": "^4.0.0",
        "cross-spawn": "^7.0.2",
        "debug": "^4.3.2",
        "doctrine": "^3.0.0",
        "escape-string-regexp": "^4.0.0",
        "eslint-scope": "^7.2.2",
        "eslint-visitor-keys": "^3.4.3",
        "espree": "^9.6.1",
        "esquery": "^1.4.2",
        "esutils": "^2.0.2",
        "fast-deep-equal": "^3.1.3",
        "file-entry-cache": "^6.0.1",
        "find-up": "^5.0.0",
        "glob-parent": "^6.0.2",
        "globals": "^13.19.0",
        "graphemer": "^1.4.0",
        "ignore": "^5.2.0",
        "imurmurhash": "^0.1.4",
        "is-glob": "^4.0.0",
        "is-path-inside": "^3.0.3",
        "js-yaml": "^4.1.0",
        "json-stable-stringify-without-jsonify": "^1.0.1",
        "levn": "^0.4.1",
        "lodash.merge": "^4.6.2",
        "minimatch": "^3.1.2",
        "natural-compare": "^1.4.0",
        "optionator": "^0.9.3",
        "strip-ansi": "^6.0.1",
        "text-table": "^0.2.0"
      },
      "bin": {
        "eslint": "bin/eslint.js"
      },
      "engines": {
        "node": "^12.22.0 || ^14.17.0 || >=16.0.0"
      },
      "funding": {
        "url": "https://opencollective.com/eslint"
      }
    },
    "node_modules/eslint-config-next": {
      "version": "14.2.4",
      "resolved": "https://registry.npmjs.org/eslint-config-next/-/eslint-config-next-14.2.4.tgz",
      "integrity": "sha512-Qr0wMgG9m6m4uYy2jrYJmyuNlYZzPRQq5Kvb9IDlYwn+7yq6W6sfMNFgb+9guM1KYwuIo6TIaiFhZJ6SnQ/Efw==",
      "dev": true,
      "license": "MIT",
      "dependencies": {
        "@next/eslint-plugin-next": "14.2.4",
        "@rushstack/eslint-patch": "^1.3.3",
        "@typescript-eslint/parser": "^5.4.2 || ^6.0.0 || 7.0.0 - 7.2.0",
        "eslint-import-resolver-node": "^0.3.6",
        "eslint-import-resolver-typescript": "^3.5.2",
        "eslint-plugin-import": "^2.28.1",
        "eslint-plugin-jsx-a11y": "^6.7.1",
        "eslint-plugin-react": "^7.33.2",
        "eslint-plugin-react-hooks": "^4.5.0 || 5.0.0-canary-7118f5dd7-20230705"
      },
      "peerDependencies": {
        "eslint": "^7.23.0 || ^8.0.0",
        "typescript": ">=3.3.1"
      },
      "peerDependenciesMeta": {
        "typescript": {
          "optional": true
        }
      }
    },
    "node_modules/eslint-import-resolver-node": {
      "version": "0.3.9",
      "resolved": "https://registry.npmjs.org/eslint-import-resolver-node/-/eslint-import-resolver-node-0.3.9.tgz",
      "integrity": "sha512-WFj2isz22JahUv+B788TlO3N6zL3nNJGU8CcZbPZvVEkBPaJdCV4vy5wyghty5ROFbCRnm132v8BScu5/1BQ8g==",
      "dev": true,
      "license": "MIT",
      "dependencies": {
        "debug": "^3.2.7",
        "is-core-module": "^2.13.0",
        "resolve": "^1.22.4"
      }
    },
    "node_modules/eslint-import-resolver-node/node_modules/debug": {
      "version": "3.2.7",
      "resolved": "https://registry.npmjs.org/debug/-/debug-3.2.7.tgz",
      "integrity": "sha512-CFjzYYAi4ThfiQvizrFQevTTXHtnCqWfe7x1AhgEscTz6ZbLbfoLRLPugTQyBth6f8ZERVUSyWHFD/7Wu4t1XQ==",
      "dev": true,
      "license": "MIT",
      "dependencies": {
        "ms": "^2.1.1"
      }
    },
    "node_modules/eslint-import-resolver-typescript": {
      "version": "3.6.1",
      "resolved": "https://registry.npmjs.org/eslint-import-resolver-typescript/-/eslint-import-resolver-typescript-3.6.1.tgz",
      "integrity": "sha512-xgdptdoi5W3niYeuQxKmzVDTATvLYqhpwmykwsh7f6HIOStGWEIL9iqZgQDF9u9OEzrRwR8no5q2VT+bjAujTg==",
      "dev": true,
      "license": "ISC",
      "dependencies": {
        "debug": "^4.3.4",
        "enhanced-resolve": "^5.12.0",
        "eslint-module-utils": "^2.7.4",
        "fast-glob": "^3.3.1",
        "get-tsconfig": "^4.5.0",
        "is-core-module": "^2.11.0",
        "is-glob": "^4.0.3"
      },
      "engines": {
        "node": "^14.18.0 || >=16.0.0"
      },
      "funding": {
        "url": "https://opencollective.com/unts/projects/eslint-import-resolver-ts"
      },
      "peerDependencies": {
        "eslint": "*",
        "eslint-plugin-import": "*"
      }
    },
    "node_modules/eslint-module-utils": {
      "version": "2.8.1",
      "resolved": "https://registry.npmjs.org/eslint-module-utils/-/eslint-module-utils-2.8.1.tgz",
      "integrity": "sha512-rXDXR3h7cs7dy9RNpUlQf80nX31XWJEyGq1tRMo+6GsO5VmTe4UTwtmonAD4ZkAsrfMVDA2wlGJ3790Ys+D49Q==",
      "dev": true,
      "license": "MIT",
      "dependencies": {
        "debug": "^3.2.7"
      },
      "engines": {
        "node": ">=4"
      },
      "peerDependenciesMeta": {
        "eslint": {
          "optional": true
        }
      }
    },
    "node_modules/eslint-module-utils/node_modules/debug": {
      "version": "3.2.7",
      "resolved": "https://registry.npmjs.org/debug/-/debug-3.2.7.tgz",
      "integrity": "sha512-CFjzYYAi4ThfiQvizrFQevTTXHtnCqWfe7x1AhgEscTz6ZbLbfoLRLPugTQyBth6f8ZERVUSyWHFD/7Wu4t1XQ==",
      "dev": true,
      "license": "MIT",
      "dependencies": {
        "ms": "^2.1.1"
      }
    },
    "node_modules/eslint-plugin-import": {
      "version": "2.29.1",
      "resolved": "https://registry.npmjs.org/eslint-plugin-import/-/eslint-plugin-import-2.29.1.tgz",
      "integrity": "sha512-BbPC0cuExzhiMo4Ff1BTVwHpjjv28C5R+btTOGaCRC7UEz801up0JadwkeSk5Ued6TG34uaczuVuH6qyy5YUxw==",
      "dev": true,
      "license": "MIT",
      "dependencies": {
        "array-includes": "^3.1.7",
        "array.prototype.findlastindex": "^1.2.3",
        "array.prototype.flat": "^1.3.2",
        "array.prototype.flatmap": "^1.3.2",
        "debug": "^3.2.7",
        "doctrine": "^2.1.0",
        "eslint-import-resolver-node": "^0.3.9",
        "eslint-module-utils": "^2.8.0",
        "hasown": "^2.0.0",
        "is-core-module": "^2.13.1",
        "is-glob": "^4.0.3",
        "minimatch": "^3.1.2",
        "object.fromentries": "^2.0.7",
        "object.groupby": "^1.0.1",
        "object.values": "^1.1.7",
        "semver": "^6.3.1",
        "tsconfig-paths": "^3.15.0"
      },
      "engines": {
        "node": ">=4"
      },
      "peerDependencies": {
        "eslint": "^2 || ^3 || ^4 || ^5 || ^6 || ^7.2.0 || ^8"
      }
    },
    "node_modules/eslint-plugin-import/node_modules/debug": {
      "version": "3.2.7",
      "resolved": "https://registry.npmjs.org/debug/-/debug-3.2.7.tgz",
      "integrity": "sha512-CFjzYYAi4ThfiQvizrFQevTTXHtnCqWfe7x1AhgEscTz6ZbLbfoLRLPugTQyBth6f8ZERVUSyWHFD/7Wu4t1XQ==",
      "dev": true,
      "license": "MIT",
      "dependencies": {
        "ms": "^2.1.1"
      }
    },
    "node_modules/eslint-plugin-import/node_modules/doctrine": {
      "version": "2.1.0",
      "resolved": "https://registry.npmjs.org/doctrine/-/doctrine-2.1.0.tgz",
      "integrity": "sha512-35mSku4ZXK0vfCuHEDAwt55dg2jNajHZ1odvF+8SSr82EsZY4QmXfuWso8oEd8zRhVObSN18aM0CjSdoBX7zIw==",
      "dev": true,
      "license": "Apache-2.0",
      "dependencies": {
        "esutils": "^2.0.2"
      },
      "engines": {
        "node": ">=0.10.0"
      }
    },
    "node_modules/eslint-plugin-import/node_modules/semver": {
      "version": "6.3.1",
      "resolved": "https://registry.npmjs.org/semver/-/semver-6.3.1.tgz",
      "integrity": "sha512-BR7VvDCVHO+q2xBEWskxS6DJE1qRnb7DxzUrogb71CWoSficBxYsiAGd+Kl0mmq/MprG9yArRkyrQxTO6XjMzA==",
      "dev": true,
      "license": "ISC",
      "bin": {
        "semver": "bin/semver.js"
      }
    },
    "node_modules/eslint-plugin-jsx-a11y": {
      "version": "6.8.0",
      "resolved": "https://registry.npmjs.org/eslint-plugin-jsx-a11y/-/eslint-plugin-jsx-a11y-6.8.0.tgz",
      "integrity": "sha512-Hdh937BS3KdwwbBaKd5+PLCOmYY6U4f2h9Z2ktwtNKvIdIEu137rjYbcb9ApSbVJfWxANNuiKTD/9tOKjK9qOA==",
      "dev": true,
      "license": "MIT",
      "dependencies": {
        "@babel/runtime": "^7.23.2",
        "aria-query": "^5.3.0",
        "array-includes": "^3.1.7",
        "array.prototype.flatmap": "^1.3.2",
        "ast-types-flow": "^0.0.8",
        "axe-core": "=4.7.0",
        "axobject-query": "^3.2.1",
        "damerau-levenshtein": "^1.0.8",
        "emoji-regex": "^9.2.2",
        "es-iterator-helpers": "^1.0.15",
        "hasown": "^2.0.0",
        "jsx-ast-utils": "^3.3.5",
        "language-tags": "^1.0.9",
        "minimatch": "^3.1.2",
        "object.entries": "^1.1.7",
        "object.fromentries": "^2.0.7"
      },
      "engines": {
        "node": ">=4.0"
      },
      "peerDependencies": {
        "eslint": "^3 || ^4 || ^5 || ^6 || ^7 || ^8"
      }
    },
    "node_modules/eslint-plugin-react": {
      "version": "7.34.2",
      "resolved": "https://registry.npmjs.org/eslint-plugin-react/-/eslint-plugin-react-7.34.2.tgz",
      "integrity": "sha512-2HCmrU+/JNigDN6tg55cRDKCQWicYAPB38JGSFDQt95jDm8rrvSUo7YPkOIm5l6ts1j1zCvysNcasvfTMQzUOw==",
      "dev": true,
      "license": "MIT",
      "dependencies": {
        "array-includes": "^3.1.8",
        "array.prototype.findlast": "^1.2.5",
        "array.prototype.flatmap": "^1.3.2",
        "array.prototype.toreversed": "^1.1.2",
        "array.prototype.tosorted": "^1.1.3",
        "doctrine": "^2.1.0",
        "es-iterator-helpers": "^1.0.19",
        "estraverse": "^5.3.0",
        "jsx-ast-utils": "^2.4.1 || ^3.0.0",
        "minimatch": "^3.1.2",
        "object.entries": "^1.1.8",
        "object.fromentries": "^2.0.8",
        "object.hasown": "^1.1.4",
        "object.values": "^1.2.0",
        "prop-types": "^15.8.1",
        "resolve": "^2.0.0-next.5",
        "semver": "^6.3.1",
        "string.prototype.matchall": "^4.0.11"
      },
      "engines": {
        "node": ">=4"
      },
      "peerDependencies": {
        "eslint": "^3 || ^4 || ^5 || ^6 || ^7 || ^8"
      }
    },
    "node_modules/eslint-plugin-react-hooks": {
      "version": "4.6.2",
      "resolved": "https://registry.npmjs.org/eslint-plugin-react-hooks/-/eslint-plugin-react-hooks-4.6.2.tgz",
      "integrity": "sha512-QzliNJq4GinDBcD8gPB5v0wh6g8q3SUi6EFF0x8N/BL9PoVs0atuGc47ozMRyOWAKdwaZ5OnbOEa3WR+dSGKuQ==",
      "dev": true,
      "license": "MIT",
      "engines": {
        "node": ">=10"
      },
      "peerDependencies": {
        "eslint": "^3.0.0 || ^4.0.0 || ^5.0.0 || ^6.0.0 || ^7.0.0 || ^8.0.0-0"
      }
    },
    "node_modules/eslint-plugin-react/node_modules/doctrine": {
      "version": "2.1.0",
      "resolved": "https://registry.npmjs.org/doctrine/-/doctrine-2.1.0.tgz",
      "integrity": "sha512-35mSku4ZXK0vfCuHEDAwt55dg2jNajHZ1odvF+8SSr82EsZY4QmXfuWso8oEd8zRhVObSN18aM0CjSdoBX7zIw==",
      "dev": true,
      "license": "Apache-2.0",
      "dependencies": {
        "esutils": "^2.0.2"
      },
      "engines": {
        "node": ">=0.10.0"
      }
    },
    "node_modules/eslint-plugin-react/node_modules/resolve": {
      "version": "2.0.0-next.5",
      "resolved": "https://registry.npmjs.org/resolve/-/resolve-2.0.0-next.5.tgz",
      "integrity": "sha512-U7WjGVG9sH8tvjW5SmGbQuui75FiyjAX72HX15DwBBwF9dNiQZRQAg9nnPhYy+TUnE0+VcrttuvNI8oSxZcocA==",
      "dev": true,
      "license": "MIT",
      "dependencies": {
        "is-core-module": "^2.13.0",
        "path-parse": "^1.0.7",
        "supports-preserve-symlinks-flag": "^1.0.0"
      },
      "bin": {
        "resolve": "bin/resolve"
      },
      "funding": {
        "url": "https://github.com/sponsors/ljharb"
      }
    },
    "node_modules/eslint-plugin-react/node_modules/semver": {
      "version": "6.3.1",
      "resolved": "https://registry.npmjs.org/semver/-/semver-6.3.1.tgz",
      "integrity": "sha512-BR7VvDCVHO+q2xBEWskxS6DJE1qRnb7DxzUrogb71CWoSficBxYsiAGd+Kl0mmq/MprG9yArRkyrQxTO6XjMzA==",
      "dev": true,
      "license": "ISC",
      "bin": {
        "semver": "bin/semver.js"
      }
    },
    "node_modules/eslint-scope": {
      "version": "7.2.2",
      "resolved": "https://registry.npmjs.org/eslint-scope/-/eslint-scope-7.2.2.tgz",
      "integrity": "sha512-dOt21O7lTMhDM+X9mB4GX+DZrZtCUJPL/wlcTqxyrx5IvO0IYtILdtrQGQp+8n5S0gwSVmOf9NQrjMOgfQZlIg==",
      "dev": true,
      "license": "BSD-2-Clause",
      "dependencies": {
        "esrecurse": "^4.3.0",
        "estraverse": "^5.2.0"
      },
      "engines": {
        "node": "^12.22.0 || ^14.17.0 || >=16.0.0"
      },
      "funding": {
        "url": "https://opencollective.com/eslint"
      }
    },
    "node_modules/eslint-visitor-keys": {
      "version": "3.4.3",
      "resolved": "https://registry.npmjs.org/eslint-visitor-keys/-/eslint-visitor-keys-3.4.3.tgz",
      "integrity": "sha512-wpc+LXeiyiisxPlEkUzU6svyS1frIO3Mgxj1fdy7Pm8Ygzguax2N3Fa/D/ag1WqbOprdI+uY6wMUl8/a2G+iag==",
      "dev": true,
      "license": "Apache-2.0",
      "engines": {
        "node": "^12.22.0 || ^14.17.0 || >=16.0.0"
      },
      "funding": {
        "url": "https://opencollective.com/eslint"
      }
    },
    "node_modules/espree": {
      "version": "9.6.1",
      "resolved": "https://registry.npmjs.org/espree/-/espree-9.6.1.tgz",
      "integrity": "sha512-oruZaFkjorTpF32kDSI5/75ViwGeZginGGy2NoOSg3Q9bnwlnmDm4HLnkl0RE3n+njDXR037aY1+x58Z/zFdwQ==",
      "dev": true,
      "license": "BSD-2-Clause",
      "dependencies": {
        "acorn": "^8.9.0",
        "acorn-jsx": "^5.3.2",
        "eslint-visitor-keys": "^3.4.1"
      },
      "engines": {
        "node": "^12.22.0 || ^14.17.0 || >=16.0.0"
      },
      "funding": {
        "url": "https://opencollective.com/eslint"
      }
    },
    "node_modules/esquery": {
      "version": "1.5.0",
      "resolved": "https://registry.npmjs.org/esquery/-/esquery-1.5.0.tgz",
      "integrity": "sha512-YQLXUplAwJgCydQ78IMJywZCceoqk1oH01OERdSAJc/7U2AylwjhSCLDEtqwg811idIS/9fIU5GjG73IgjKMVg==",
      "dev": true,
      "license": "BSD-3-Clause",
      "dependencies": {
        "estraverse": "^5.1.0"
      },
      "engines": {
        "node": ">=0.10"
      }
    },
    "node_modules/esrecurse": {
      "version": "4.3.0",
      "resolved": "https://registry.npmjs.org/esrecurse/-/esrecurse-4.3.0.tgz",
      "integrity": "sha512-KmfKL3b6G+RXvP8N1vr3Tq1kL/oCFgn2NYXEtqP8/L3pKapUA4G8cFVaoF3SU323CD4XypR/ffioHmkti6/Tag==",
      "dev": true,
      "license": "BSD-2-Clause",
      "dependencies": {
        "estraverse": "^5.2.0"
      },
      "engines": {
        "node": ">=4.0"
      }
    },
    "node_modules/estraverse": {
      "version": "5.3.0",
      "resolved": "https://registry.npmjs.org/estraverse/-/estraverse-5.3.0.tgz",
      "integrity": "sha512-MMdARuVEQziNTeJD8DgMqmhwR11BRQ/cBP+pLtYdSTnf3MIO8fFeiINEbX36ZdNlfU/7A9f3gUw49B3oQsvwBA==",
      "dev": true,
      "license": "BSD-2-Clause",
      "engines": {
        "node": ">=4.0"
      }
    },
    "node_modules/esutils": {
      "version": "2.0.3",
      "resolved": "https://registry.npmjs.org/esutils/-/esutils-2.0.3.tgz",
      "integrity": "sha512-kVscqXk4OCp68SZ0dkgEKVi6/8ij300KBWTJq32P/dYeWTSwK41WyTxalN1eRmA5Z9UU/LX9D7FWSmV9SAYx6g==",
      "dev": true,
      "license": "BSD-2-Clause",
      "engines": {
        "node": ">=0.10.0"
      }
    },
    "node_modules/fast-deep-equal": {
      "version": "3.1.3",
      "resolved": "https://registry.npmjs.org/fast-deep-equal/-/fast-deep-equal-3.1.3.tgz",
      "integrity": "sha512-f3qQ9oQy9j2AhBe/H9VC91wLmKBCCU/gDOnKNAYG5hswO7BLKj09Hc5HYNz9cGI++xlpDCIgDaitVs03ATR84Q==",
      "dev": true,
      "license": "MIT"
    },
    "node_modules/fast-glob": {
      "version": "3.3.2",
      "resolved": "https://registry.npmjs.org/fast-glob/-/fast-glob-3.3.2.tgz",
      "integrity": "sha512-oX2ruAFQwf/Orj8m737Y5adxDQO0LAB7/S5MnxCdTNDd4p6BsyIVsv9JQsATbTSq8KHRpLwIHbVlUNatxd+1Ow==",
      "license": "MIT",
      "dependencies": {
        "@nodelib/fs.stat": "^2.0.2",
        "@nodelib/fs.walk": "^1.2.3",
        "glob-parent": "^5.1.2",
        "merge2": "^1.3.0",
        "micromatch": "^4.0.4"
      },
      "engines": {
        "node": ">=8.6.0"
      }
    },
    "node_modules/fast-glob/node_modules/glob-parent": {
      "version": "5.1.2",
      "resolved": "https://registry.npmjs.org/glob-parent/-/glob-parent-5.1.2.tgz",
      "integrity": "sha512-AOIgSQCepiJYwP3ARnGx+5VnTu2HBYdzbGP45eLw1vr3zB3vZLeyed1sC9hnbcOc9/SrMyM5RPQrkGz4aS9Zow==",
      "license": "ISC",
      "dependencies": {
        "is-glob": "^4.0.1"
      },
      "engines": {
        "node": ">= 6"
      }
    },
    "node_modules/fast-json-stable-stringify": {
      "version": "2.1.0",
      "resolved": "https://registry.npmjs.org/fast-json-stable-stringify/-/fast-json-stable-stringify-2.1.0.tgz",
      "integrity": "sha512-lhd/wF+Lk98HZoTCtlVraHtfh5XYijIjalXck7saUtuanSDyLMxnHhSXEDJqHxD7msR8D0uCmqlkwjCV8xvwHw==",
      "dev": true,
      "license": "MIT"
    },
    "node_modules/fast-levenshtein": {
      "version": "2.0.6",
      "resolved": "https://registry.npmjs.org/fast-levenshtein/-/fast-levenshtein-2.0.6.tgz",
      "integrity": "sha512-DCXu6Ifhqcks7TZKY3Hxp3y6qphY5SJZmrWMDrKcERSOXWQdMhU9Ig/PYrzyw/ul9jOIyh0N4M0tbC5hodg8dw==",
      "dev": true,
      "license": "MIT"
    },
    "node_modules/fastparse": {
      "version": "1.1.2",
      "resolved": "https://registry.npmjs.org/fastparse/-/fastparse-1.1.2.tgz",
      "integrity": "sha512-483XLLxTVIwWK3QTrMGRqUfUpoOs/0hbQrl2oz4J0pAcm3A3bu84wxTFqGqkJzewCLdME38xJLJAxBABfQT8sQ==",
      "dev": true,
      "license": "MIT"
    },
    "node_modules/fastq": {
      "version": "1.17.1",
      "resolved": "https://registry.npmjs.org/fastq/-/fastq-1.17.1.tgz",
      "integrity": "sha512-sRVD3lWVIXWg6By68ZN7vho9a1pQcN/WBFaAAsDDFzlJjvoGx0P8z7V1t72grFJfJhu3YPZBuu25f7Kaw2jN1w==",
      "license": "ISC",
      "dependencies": {
        "reusify": "^1.0.4"
      }
    },
    "node_modules/file-entry-cache": {
      "version": "6.0.1",
      "resolved": "https://registry.npmjs.org/file-entry-cache/-/file-entry-cache-6.0.1.tgz",
      "integrity": "sha512-7Gps/XWymbLk2QLYK4NzpMOrYjMhdIxXuIvy2QBsLE6ljuodKvdkWs/cpyJJ3CVIVpH0Oi1Hvg1ovbMzLdFBBg==",
      "dev": true,
      "license": "MIT",
      "dependencies": {
        "flat-cache": "^3.0.4"
      },
      "engines": {
        "node": "^10.12.0 || >=12.0.0"
      }
    },
    "node_modules/fill-range": {
      "version": "7.1.1",
      "resolved": "https://registry.npmjs.org/fill-range/-/fill-range-7.1.1.tgz",
      "integrity": "sha512-YsGpe3WHLK8ZYi4tWDg2Jy3ebRz2rXowDxnld4bkQB00cc/1Zw9AWnC0i9ztDJitivtQvaI9KaLyKrc+hBW0yg==",
      "license": "MIT",
      "dependencies": {
        "to-regex-range": "^5.0.1"
      },
      "engines": {
        "node": ">=8"
      }
    },
    "node_modules/find-root": {
      "version": "1.1.0",
      "resolved": "https://registry.npmjs.org/find-root/-/find-root-1.1.0.tgz",
      "integrity": "sha512-NKfW6bec6GfKc0SGx1e07QZY9PE99u0Bft/0rzSD5k3sO/vwkVUpDUKVm5Gpp5Ue3YfShPFTX2070tDs5kB9Ng==",
      "license": "MIT"
    },
    "node_modules/find-up": {
      "version": "5.0.0",
      "resolved": "https://registry.npmjs.org/find-up/-/find-up-5.0.0.tgz",
      "integrity": "sha512-78/PXT1wlLLDgTzDs7sjq9hzz0vXD+zn+7wypEe4fXQxCmdmqfGsEPQxmiCSQI3ajFV91bVSsvNtrJRiW6nGng==",
      "dev": true,
      "license": "MIT",
      "dependencies": {
        "locate-path": "^6.0.0",
        "path-exists": "^4.0.0"
      },
      "engines": {
        "node": ">=10"
      },
      "funding": {
        "url": "https://github.com/sponsors/sindresorhus"
      }
    },
    "node_modules/flat-cache": {
      "version": "3.2.0",
      "resolved": "https://registry.npmjs.org/flat-cache/-/flat-cache-3.2.0.tgz",
      "integrity": "sha512-CYcENa+FtcUKLmhhqyctpclsq7QF38pKjZHsGNiSQF5r4FtoKDWabFDl3hzaEQMvT1LHEysw5twgLvpYYb4vbw==",
      "dev": true,
      "license": "MIT",
      "dependencies": {
        "flatted": "^3.2.9",
        "keyv": "^4.5.3",
        "rimraf": "^3.0.2"
      },
      "engines": {
        "node": "^10.12.0 || >=12.0.0"
      }
    },
    "node_modules/flatted": {
      "version": "3.3.1",
      "resolved": "https://registry.npmjs.org/flatted/-/flatted-3.3.1.tgz",
      "integrity": "sha512-X8cqMLLie7KsNUDSdzeN8FYK9rEt4Dt67OsG/DNGnYTSDBG4uFAJFBnUeiV+zCVAvwFy56IjM9sH51jVaEhNxw==",
      "dev": true,
      "license": "ISC"
    },
    "node_modules/follow-redirects": {
      "version": "1.15.6",
      "resolved": "https://registry.npmjs.org/follow-redirects/-/follow-redirects-1.15.6.tgz",
      "integrity": "sha512-wWN62YITEaOpSK584EZXJafH1AGpO8RVgElfkuXbTOrPX4fIfOyEpW/CsiNd8JdYrAoOvafRTOEnvsO++qCqFA==",
      "funding": [
        {
          "type": "individual",
          "url": "https://github.com/sponsors/RubenVerborgh"
        }
      ],
      "license": "MIT",
      "engines": {
        "node": ">=4.0"
      },
      "peerDependenciesMeta": {
        "debug": {
          "optional": true
        }
      }
    },
    "node_modules/for-each": {
      "version": "0.3.3",
      "resolved": "https://registry.npmjs.org/for-each/-/for-each-0.3.3.tgz",
      "integrity": "sha512-jqYfLp7mo9vIyQf8ykW2v7A+2N4QjeCeI5+Dz9XraiO1ign81wjiH7Fb9vSOWvQfNtmSa4H2RoQTrrXivdUZmw==",
      "dev": true,
      "license": "MIT",
      "dependencies": {
        "is-callable": "^1.1.3"
      }
    },
    "node_modules/foreground-child": {
      "version": "3.2.1",
      "resolved": "https://registry.npmjs.org/foreground-child/-/foreground-child-3.2.1.tgz",
      "integrity": "sha512-PXUUyLqrR2XCWICfv6ukppP96sdFwWbNEnfEMt7jNsISjMsvaLNinAHNDYyvkyU+SZG2BTSbT5NjG+vZslfGTA==",
      "license": "ISC",
      "dependencies": {
        "cross-spawn": "^7.0.0",
        "signal-exit": "^4.0.1"
      },
      "engines": {
        "node": ">=14"
      },
      "funding": {
        "url": "https://github.com/sponsors/isaacs"
      }
    },
    "node_modules/form-data": {
      "version": "4.0.0",
      "resolved": "https://registry.npmjs.org/form-data/-/form-data-4.0.0.tgz",
      "integrity": "sha512-ETEklSGi5t0QMZuiXoA/Q6vcnxcLQP5vdugSpuAyi6SVGi2clPPp+xgEhuMaHC+zGgn31Kd235W35f7Hykkaww==",
      "license": "MIT",
      "dependencies": {
        "asynckit": "^0.4.0",
        "combined-stream": "^1.0.8",
        "mime-types": "^2.1.12"
      },
      "engines": {
        "node": ">= 6"
      }
    },
    "node_modules/fs.realpath": {
      "version": "1.0.0",
      "resolved": "https://registry.npmjs.org/fs.realpath/-/fs.realpath-1.0.0.tgz",
      "integrity": "sha512-OO0pH2lK6a0hZnAdau5ItzHPI6pUlvI7jMVnxUQRtw4owF2wk8lOSabtGDCTP4Ggrg2MbGnWO9X8K1t4+fGMDw==",
      "dev": true,
      "license": "ISC"
    },
    "node_modules/fsevents": {
      "version": "2.3.3",
      "resolved": "https://registry.npmjs.org/fsevents/-/fsevents-2.3.3.tgz",
      "integrity": "sha512-5xoDfX+fL7faATnagmWPpbFtwh/R77WmMMqqHGS65C3vvB0YHrgF+B1YmZ3441tMj5n63k0212XNoJwzlhffQw==",
      "hasInstallScript": true,
      "license": "MIT",
      "optional": true,
      "os": [
        "darwin"
      ],
      "engines": {
        "node": "^8.16.0 || ^10.6.0 || >=11.0.0"
      }
    },
    "node_modules/function-bind": {
      "version": "1.1.2",
      "resolved": "https://registry.npmjs.org/function-bind/-/function-bind-1.1.2.tgz",
      "integrity": "sha512-7XHNxH7qX9xG5mIwxkhumTox/MIRNcOgDrxWsMt2pAr23WHp6MrRlN7FBSFpCpr+oVO0F744iUgR82nJMfG2SA==",
      "license": "MIT",
      "funding": {
        "url": "https://github.com/sponsors/ljharb"
      }
    },
    "node_modules/function.prototype.name": {
      "version": "1.1.6",
      "resolved": "https://registry.npmjs.org/function.prototype.name/-/function.prototype.name-1.1.6.tgz",
      "integrity": "sha512-Z5kx79swU5P27WEayXM1tBi5Ze/lbIyiNgU3qyXUOf9b2rgXYyF9Dy9Cx+IQv/Lc8WCG6L82zwUPpSS9hGehIg==",
      "dev": true,
      "license": "MIT",
      "dependencies": {
        "call-bind": "^1.0.2",
        "define-properties": "^1.2.0",
        "es-abstract": "^1.22.1",
        "functions-have-names": "^1.2.3"
      },
      "engines": {
        "node": ">= 0.4"
      },
      "funding": {
        "url": "https://github.com/sponsors/ljharb"
      }
    },
    "node_modules/functions-have-names": {
      "version": "1.2.3",
      "resolved": "https://registry.npmjs.org/functions-have-names/-/functions-have-names-1.2.3.tgz",
      "integrity": "sha512-xckBUXyTIqT97tq2x2AMb+g163b5JFysYk0x4qxNFwbfQkmNZoiRHb6sPzI9/QV33WeuvVYBUIiD4NzNIyqaRQ==",
      "dev": true,
      "license": "MIT",
      "funding": {
        "url": "https://github.com/sponsors/ljharb"
      }
    },
    "node_modules/get-intrinsic": {
      "version": "1.2.4",
      "resolved": "https://registry.npmjs.org/get-intrinsic/-/get-intrinsic-1.2.4.tgz",
      "integrity": "sha512-5uYhsJH8VJBTv7oslg4BznJYhDoRI6waYCxMmCdnTrcCrHA/fCFKoTFz2JKKE0HdDFUF7/oQuhzumXJK7paBRQ==",
      "dev": true,
      "license": "MIT",
      "dependencies": {
        "es-errors": "^1.3.0",
        "function-bind": "^1.1.2",
        "has-proto": "^1.0.1",
        "has-symbols": "^1.0.3",
        "hasown": "^2.0.0"
      },
      "engines": {
        "node": ">= 0.4"
      },
      "funding": {
        "url": "https://github.com/sponsors/ljharb"
      }
    },
    "node_modules/get-symbol-description": {
      "version": "1.0.2",
      "resolved": "https://registry.npmjs.org/get-symbol-description/-/get-symbol-description-1.0.2.tgz",
      "integrity": "sha512-g0QYk1dZBxGwk+Ngc+ltRH2IBp2f7zBkBMBJZCDerh6EhlhSR6+9irMCuT/09zD6qkarHUSn529sK/yL4S27mg==",
      "dev": true,
      "license": "MIT",
      "dependencies": {
        "call-bind": "^1.0.5",
        "es-errors": "^1.3.0",
        "get-intrinsic": "^1.2.4"
      },
      "engines": {
        "node": ">= 0.4"
      },
      "funding": {
        "url": "https://github.com/sponsors/ljharb"
      }
    },
    "node_modules/get-tsconfig": {
      "version": "4.7.5",
      "resolved": "https://registry.npmjs.org/get-tsconfig/-/get-tsconfig-4.7.5.tgz",
      "integrity": "sha512-ZCuZCnlqNzjb4QprAzXKdpp/gh6KTxSJuw3IBsPnV/7fV4NxC9ckB+vPTt8w7fJA0TaSD7c55BR47JD6MEDyDw==",
      "dev": true,
      "license": "MIT",
      "dependencies": {
        "resolve-pkg-maps": "^1.0.0"
      },
      "funding": {
        "url": "https://github.com/privatenumber/get-tsconfig?sponsor=1"
      }
    },
    "node_modules/glob": {
      "version": "10.3.10",
      "resolved": "https://registry.npmjs.org/glob/-/glob-10.3.10.tgz",
      "integrity": "sha512-fa46+tv1Ak0UPK1TOy/pZrIybNNt4HCv7SDzwyfiOZkvZLEbjsZkJBPtDHVshZjbecAoAGSC20MjLDG/qr679g==",
      "license": "ISC",
      "dependencies": {
        "foreground-child": "^3.1.0",
        "jackspeak": "^2.3.5",
        "minimatch": "^9.0.1",
        "minipass": "^5.0.0 || ^6.0.2 || ^7.0.0",
        "path-scurry": "^1.10.1"
      },
      "bin": {
        "glob": "dist/esm/bin.mjs"
      },
      "engines": {
        "node": ">=16 || 14 >=14.17"
      },
      "funding": {
        "url": "https://github.com/sponsors/isaacs"
      }
    },
    "node_modules/glob-parent": {
      "version": "6.0.2",
      "resolved": "https://registry.npmjs.org/glob-parent/-/glob-parent-6.0.2.tgz",
      "integrity": "sha512-XxwI8EOhVQgWp6iDL+3b0r86f4d6AX6zSU55HfB4ydCEuXLXc5FcYeOu+nnGftS4TEju/11rt4KJPTMgbfmv4A==",
      "license": "ISC",
      "dependencies": {
        "is-glob": "^4.0.3"
      },
      "engines": {
        "node": ">=10.13.0"
      }
    },
    "node_modules/glob/node_modules/brace-expansion": {
      "version": "2.0.1",
      "resolved": "https://registry.npmjs.org/brace-expansion/-/brace-expansion-2.0.1.tgz",
      "integrity": "sha512-XnAIvQ8eM+kC6aULx6wuQiwVsnzsi9d3WxzV3FpWTGA19F621kwdbsAcFKXgKUHZWsy+mY6iL1sHTxWEFCytDA==",
      "license": "MIT",
      "dependencies": {
        "balanced-match": "^1.0.0"
      }
    },
    "node_modules/glob/node_modules/minimatch": {
      "version": "9.0.4",
      "resolved": "https://registry.npmjs.org/minimatch/-/minimatch-9.0.4.tgz",
      "integrity": "sha512-KqWh+VchfxcMNRAJjj2tnsSJdNbHsVgnkBhTNrW7AjVo6OvLtxw8zfT9oLw1JSohlFzJ8jCoTgaoXvJ+kHt6fw==",
      "license": "ISC",
      "dependencies": {
        "brace-expansion": "^2.0.1"
      },
      "engines": {
        "node": ">=16 || 14 >=14.17"
      },
      "funding": {
        "url": "https://github.com/sponsors/isaacs"
      }
    },
    "node_modules/globals": {
      "version": "13.24.0",
      "resolved": "https://registry.npmjs.org/globals/-/globals-13.24.0.tgz",
      "integrity": "sha512-AhO5QUcj8llrbG09iWhPU2B204J1xnPeL8kQmVorSsy+Sjj1sk8gIyh6cUocGmH4L0UuhAJy+hJMRA4mgA4mFQ==",
      "dev": true,
      "license": "MIT",
      "dependencies": {
        "type-fest": "^0.20.2"
      },
      "engines": {
        "node": ">=8"
      },
      "funding": {
        "url": "https://github.com/sponsors/sindresorhus"
      }
    },
    "node_modules/globalthis": {
      "version": "1.0.4",
      "resolved": "https://registry.npmjs.org/globalthis/-/globalthis-1.0.4.tgz",
      "integrity": "sha512-DpLKbNU4WylpxJykQujfCcwYWiV/Jhm50Goo0wrVILAv5jOr9d+H+UR3PhSCD2rCCEIg0uc+G+muBTwD54JhDQ==",
      "dev": true,
      "license": "MIT",
      "dependencies": {
        "define-properties": "^1.2.1",
        "gopd": "^1.0.1"
      },
      "engines": {
        "node": ">= 0.4"
      },
      "funding": {
        "url": "https://github.com/sponsors/ljharb"
      }
    },
    "node_modules/globby": {
      "version": "11.1.0",
      "resolved": "https://registry.npmjs.org/globby/-/globby-11.1.0.tgz",
      "integrity": "sha512-jhIXaOzy1sb8IyocaruWSn1TjmnBVs8Ayhcy83rmxNJ8q2uWKCAj3CnJY+KpGSXCueAPc0i05kVvVKtP1t9S3g==",
      "dev": true,
      "license": "MIT",
      "dependencies": {
        "array-union": "^2.1.0",
        "dir-glob": "^3.0.1",
        "fast-glob": "^3.2.9",
        "ignore": "^5.2.0",
        "merge2": "^1.4.1",
        "slash": "^3.0.0"
      },
      "engines": {
        "node": ">=10"
      },
      "funding": {
        "url": "https://github.com/sponsors/sindresorhus"
      }
    },
    "node_modules/gopd": {
      "version": "1.0.1",
      "resolved": "https://registry.npmjs.org/gopd/-/gopd-1.0.1.tgz",
      "integrity": "sha512-d65bNlIadxvpb/A2abVdlqKqV563juRnZ1Wtk6s1sIR8uNsXR70xqIzVqxVf1eTqDunwT2MkczEeaezCKTZhwA==",
      "dev": true,
      "license": "MIT",
      "dependencies": {
        "get-intrinsic": "^1.1.3"
      },
      "funding": {
        "url": "https://github.com/sponsors/ljharb"
      }
    },
    "node_modules/graceful-fs": {
      "version": "4.2.11",
      "resolved": "https://registry.npmjs.org/graceful-fs/-/graceful-fs-4.2.11.tgz",
      "integrity": "sha512-RbJ5/jmFcNNCcDV5o9eTnBLJ/HszWV0P73bc+Ff4nS/rJj+YaS6IGyiOL0VoBYX+l1Wrl3k63h/KrH+nhJ0XvQ==",
      "license": "ISC"
    },
    "node_modules/graphemer": {
      "version": "1.4.0",
      "resolved": "https://registry.npmjs.org/graphemer/-/graphemer-1.4.0.tgz",
      "integrity": "sha512-EtKwoO6kxCL9WO5xipiHTZlSzBm7WLT627TqC/uVRd0HKmq8NXyebnNYxDoBi7wt8eTWrUrKXCOVaFq9x1kgag==",
      "dev": true,
      "license": "MIT"
    },
    "node_modules/has-bigints": {
      "version": "1.0.2",
      "resolved": "https://registry.npmjs.org/has-bigints/-/has-bigints-1.0.2.tgz",
      "integrity": "sha512-tSvCKtBr9lkF0Ex0aQiP9N+OpV4zi2r/Nee5VkRDbaqv35RLYMzbwQfFSZZH0kR+Rd6302UJZ2p/bJCEoR3VoQ==",
      "dev": true,
      "license": "MIT",
      "funding": {
        "url": "https://github.com/sponsors/ljharb"
      }
    },
    "node_modules/has-flag": {
      "version": "4.0.0",
      "resolved": "https://registry.npmjs.org/has-flag/-/has-flag-4.0.0.tgz",
      "integrity": "sha512-EykJT/Q1KjTWctppgIAgfSO0tKVuZUjhgMr17kqTumMl6Afv3EISleU7qZUzoXDFTAHTDC4NOoG/ZxU3EvlMPQ==",
      "dev": true,
      "license": "MIT",
      "engines": {
        "node": ">=8"
      }
    },
    "node_modules/has-property-descriptors": {
      "version": "1.0.2",
      "resolved": "https://registry.npmjs.org/has-property-descriptors/-/has-property-descriptors-1.0.2.tgz",
      "integrity": "sha512-55JNKuIW+vq4Ke1BjOTjM2YctQIvCT7GFzHwmfZPGo5wnrgkid0YQtnAleFSqumZm4az3n2BS+erby5ipJdgrg==",
      "dev": true,
      "license": "MIT",
      "dependencies": {
        "es-define-property": "^1.0.0"
      },
      "funding": {
        "url": "https://github.com/sponsors/ljharb"
      }
    },
    "node_modules/has-proto": {
      "version": "1.0.3",
      "resolved": "https://registry.npmjs.org/has-proto/-/has-proto-1.0.3.tgz",
      "integrity": "sha512-SJ1amZAJUiZS+PhsVLf5tGydlaVB8EdFpaSO4gmiUKUOxk8qzn5AIy4ZeJUmh22znIdk/uMAUT2pl3FxzVUH+Q==",
      "dev": true,
      "license": "MIT",
      "engines": {
        "node": ">= 0.4"
      },
      "funding": {
        "url": "https://github.com/sponsors/ljharb"
      }
    },
    "node_modules/has-symbols": {
      "version": "1.0.3",
      "resolved": "https://registry.npmjs.org/has-symbols/-/has-symbols-1.0.3.tgz",
      "integrity": "sha512-l3LCuF6MgDNwTDKkdYGEihYjt5pRPbEg46rtlmnSPlUbgmB8LOIrKJbYYFBSbnPaJexMKtiPO8hmeRjRz2Td+A==",
      "dev": true,
      "license": "MIT",
      "engines": {
        "node": ">= 0.4"
      },
      "funding": {
        "url": "https://github.com/sponsors/ljharb"
      }
    },
    "node_modules/has-tostringtag": {
      "version": "1.0.2",
      "resolved": "https://registry.npmjs.org/has-tostringtag/-/has-tostringtag-1.0.2.tgz",
      "integrity": "sha512-NqADB8VjPFLM2V0VvHUewwwsw0ZWBaIdgo+ieHtK3hasLz4qeCRjYcqfB6AQrBggRKppKF8L52/VqdVsO47Dlw==",
      "dev": true,
      "license": "MIT",
      "dependencies": {
        "has-symbols": "^1.0.3"
      },
      "engines": {
        "node": ">= 0.4"
      },
      "funding": {
        "url": "https://github.com/sponsors/ljharb"
      }
    },
    "node_modules/hasown": {
      "version": "2.0.2",
      "resolved": "https://registry.npmjs.org/hasown/-/hasown-2.0.2.tgz",
      "integrity": "sha512-0hJU9SCPvmMzIBdZFqNPXWa6dqh7WdH0cII9y+CyS8rG3nL48Bclra9HmKhVVUHyPWNH5Y7xDwAB7bfgSjkUMQ==",
      "license": "MIT",
      "dependencies": {
        "function-bind": "^1.1.2"
      },
      "engines": {
        "node": ">= 0.4"
      }
    },
    "node_modules/hoist-non-react-statics": {
      "version": "3.3.2",
      "resolved": "https://registry.npmjs.org/hoist-non-react-statics/-/hoist-non-react-statics-3.3.2.tgz",
      "integrity": "sha512-/gGivxi8JPKWNm/W0jSmzcMPpfpPLc3dY/6GxhX2hQ9iGj3aDfklV4ET7NjKpSinLpJ5vafa9iiGIEZg10SfBw==",
      "license": "BSD-3-Clause",
      "dependencies": {
        "react-is": "^16.7.0"
      }
    },
    "node_modules/ignore": {
      "version": "5.3.1",
      "resolved": "https://registry.npmjs.org/ignore/-/ignore-5.3.1.tgz",
      "integrity": "sha512-5Fytz/IraMjqpwfd34ke28PTVMjZjJG2MPn5t7OE4eUCUNf8BAa7b5WUS9/Qvr6mwOQS7Mk6vdsMno5he+T8Xw==",
      "dev": true,
      "license": "MIT",
      "engines": {
        "node": ">= 4"
      }
    },
    "node_modules/import-fresh": {
      "version": "3.3.0",
      "resolved": "https://registry.npmjs.org/import-fresh/-/import-fresh-3.3.0.tgz",
      "integrity": "sha512-veYYhQa+D1QBKznvhUHxb8faxlrwUnxseDAbAp457E0wLNio2bOSKnjYDhMj+YiAq61xrMGhQk9iXVk5FzgQMw==",
      "license": "MIT",
      "dependencies": {
        "parent-module": "^1.0.0",
        "resolve-from": "^4.0.0"
      },
      "engines": {
        "node": ">=6"
      },
      "funding": {
        "url": "https://github.com/sponsors/sindresorhus"
      }
    },
    "node_modules/imurmurhash": {
      "version": "0.1.4",
      "resolved": "https://registry.npmjs.org/imurmurhash/-/imurmurhash-0.1.4.tgz",
      "integrity": "sha512-JmXMZ6wuvDmLiHEml9ykzqO6lwFbof0GG4IkcGaENdCRDDmMVnny7s5HsIgHCbaq0w2MyPhDqkhTUgS2LU2PHA==",
      "dev": true,
      "license": "MIT",
      "engines": {
        "node": ">=0.8.19"
      }
    },
    "node_modules/inflight": {
      "version": "1.0.6",
      "resolved": "https://registry.npmjs.org/inflight/-/inflight-1.0.6.tgz",
      "integrity": "sha512-k92I/b08q4wvFscXCLvqfsHCrjrF7yiXsQuIVvVE7N82W3+aqpzuUdBbfhWcy/FZR3/4IgflMgKLOsvPDrGCJA==",
      "deprecated": "This module is not supported, and leaks memory. Do not use it. Check out lru-cache if you want a good and tested way to coalesce async requests by a key value, which is much more comprehensive and powerful.",
      "dev": true,
      "license": "ISC",
      "dependencies": {
        "once": "^1.3.0",
        "wrappy": "1"
      }
    },
    "node_modules/inherits": {
      "version": "2.0.4",
      "resolved": "https://registry.npmjs.org/inherits/-/inherits-2.0.4.tgz",
      "integrity": "sha512-k/vGaX4/Yla3WzyMCvTQOXYeIHvqOKtnqBduzTHpzpQZzAskKMhZ2K+EnBiSM9zGSoIFeMpXKxa4dYeZIQqewQ==",
      "dev": true,
      "license": "ISC"
    },
    "node_modules/internal-slot": {
      "version": "1.0.7",
      "resolved": "https://registry.npmjs.org/internal-slot/-/internal-slot-1.0.7.tgz",
      "integrity": "sha512-NGnrKwXzSms2qUUih/ILZ5JBqNTSa1+ZmP6flaIp6KmSElgE9qdndzS3cqjrDovwFdmwsGsLdeFgB6suw+1e9g==",
      "dev": true,
      "license": "MIT",
      "dependencies": {
        "es-errors": "^1.3.0",
        "hasown": "^2.0.0",
        "side-channel": "^1.0.4"
      },
      "engines": {
        "node": ">= 0.4"
      }
    },
    "node_modules/is-array-buffer": {
      "version": "3.0.4",
      "resolved": "https://registry.npmjs.org/is-array-buffer/-/is-array-buffer-3.0.4.tgz",
      "integrity": "sha512-wcjaerHw0ydZwfhiKbXJWLDY8A7yV7KhjQOpb83hGgGfId/aQa4TOvwyzn2PuswW2gPCYEL/nEAiSVpdOj1lXw==",
      "dev": true,
      "license": "MIT",
      "dependencies": {
        "call-bind": "^1.0.2",
        "get-intrinsic": "^1.2.1"
      },
      "engines": {
        "node": ">= 0.4"
      },
      "funding": {
        "url": "https://github.com/sponsors/ljharb"
      }
    },
    "node_modules/is-arrayish": {
      "version": "0.2.1",
      "resolved": "https://registry.npmjs.org/is-arrayish/-/is-arrayish-0.2.1.tgz",
      "integrity": "sha512-zz06S8t0ozoDXMG+ube26zeCTNXcKIPJZJi8hBrF4idCLms4CG9QtK7qBl1boi5ODzFpjswb5JPmHCbMpjaYzg==",
      "license": "MIT"
    },
    "node_modules/is-async-function": {
      "version": "2.0.0",
      "resolved": "https://registry.npmjs.org/is-async-function/-/is-async-function-2.0.0.tgz",
      "integrity": "sha512-Y1JXKrfykRJGdlDwdKlLpLyMIiWqWvuSd17TvZk68PLAOGOoF4Xyav1z0Xhoi+gCYjZVeC5SI+hYFOfvXmGRCA==",
      "dev": true,
      "license": "MIT",
      "dependencies": {
        "has-tostringtag": "^1.0.0"
      },
      "engines": {
        "node": ">= 0.4"
      },
      "funding": {
        "url": "https://github.com/sponsors/ljharb"
      }
    },
    "node_modules/is-bigint": {
      "version": "1.0.4",
      "resolved": "https://registry.npmjs.org/is-bigint/-/is-bigint-1.0.4.tgz",
      "integrity": "sha512-zB9CruMamjym81i2JZ3UMn54PKGsQzsJeo6xvN3HJJ4CAsQNB6iRutp2To77OfCNuoxspsIhzaPoO1zyCEhFOg==",
      "dev": true,
      "license": "MIT",
      "dependencies": {
        "has-bigints": "^1.0.1"
      },
      "funding": {
        "url": "https://github.com/sponsors/ljharb"
      }
    },
    "node_modules/is-binary-path": {
      "version": "2.1.0",
      "resolved": "https://registry.npmjs.org/is-binary-path/-/is-binary-path-2.1.0.tgz",
      "integrity": "sha512-ZMERYes6pDydyuGidse7OsHxtbI7WVeUEozgR/g7rd0xUimYNlvZRE/K2MgZTjWy725IfelLeVcEM97mmtRGXw==",
      "license": "MIT",
      "dependencies": {
        "binary-extensions": "^2.0.0"
      },
      "engines": {
        "node": ">=8"
      }
    },
    "node_modules/is-boolean-object": {
      "version": "1.1.2",
      "resolved": "https://registry.npmjs.org/is-boolean-object/-/is-boolean-object-1.1.2.tgz",
      "integrity": "sha512-gDYaKHJmnj4aWxyj6YHyXVpdQawtVLHU5cb+eztPGczf6cjuTdwve5ZIEfgXqH4e57An1D1AKf8CZ3kYrQRqYA==",
      "dev": true,
      "license": "MIT",
      "dependencies": {
        "call-bind": "^1.0.2",
        "has-tostringtag": "^1.0.0"
      },
      "engines": {
        "node": ">= 0.4"
      },
      "funding": {
        "url": "https://github.com/sponsors/ljharb"
      }
    },
    "node_modules/is-callable": {
      "version": "1.2.7",
      "resolved": "https://registry.npmjs.org/is-callable/-/is-callable-1.2.7.tgz",
      "integrity": "sha512-1BC0BVFhS/p0qtw6enp8e+8OD0UrK0oFLztSjNzhcKA3WDuJxxAPXzPuPtKkjEY9UUoEWlX/8fgKeu2S8i9JTA==",
      "dev": true,
      "license": "MIT",
      "engines": {
        "node": ">= 0.4"
      },
      "funding": {
        "url": "https://github.com/sponsors/ljharb"
      }
    },
    "node_modules/is-core-module": {
      "version": "2.13.1",
      "resolved": "https://registry.npmjs.org/is-core-module/-/is-core-module-2.13.1.tgz",
      "integrity": "sha512-hHrIjvZsftOsvKSn2TRYl63zvxsgE0K+0mYMoH6gD4omR5IWB2KynivBQczo3+wF1cCkjzvptnI9Q0sPU66ilw==",
      "license": "MIT",
      "dependencies": {
        "hasown": "^2.0.0"
      },
      "funding": {
        "url": "https://github.com/sponsors/ljharb"
      }
    },
    "node_modules/is-data-view": {
      "version": "1.0.1",
      "resolved": "https://registry.npmjs.org/is-data-view/-/is-data-view-1.0.1.tgz",
      "integrity": "sha512-AHkaJrsUVW6wq6JS8y3JnM/GJF/9cf+k20+iDzlSaJrinEo5+7vRiteOSwBhHRiAyQATN1AmY4hwzxJKPmYf+w==",
      "dev": true,
      "license": "MIT",
      "dependencies": {
        "is-typed-array": "^1.1.13"
      },
      "engines": {
        "node": ">= 0.4"
      },
      "funding": {
        "url": "https://github.com/sponsors/ljharb"
      }
    },
    "node_modules/is-date-object": {
      "version": "1.0.5",
      "resolved": "https://registry.npmjs.org/is-date-object/-/is-date-object-1.0.5.tgz",
      "integrity": "sha512-9YQaSxsAiSwcvS33MBk3wTCVnWK+HhF8VZR2jRxehM16QcVOdHqPn4VPHmRK4lSr38n9JriurInLcP90xsYNfQ==",
      "dev": true,
      "license": "MIT",
      "dependencies": {
        "has-tostringtag": "^1.0.0"
      },
      "engines": {
        "node": ">= 0.4"
      },
      "funding": {
        "url": "https://github.com/sponsors/ljharb"
      }
    },
    "node_modules/is-extglob": {
      "version": "2.1.1",
      "resolved": "https://registry.npmjs.org/is-extglob/-/is-extglob-2.1.1.tgz",
      "integrity": "sha512-SbKbANkN603Vi4jEZv49LeVJMn4yGwsbzZworEoyEiutsN3nJYdbO36zfhGJ6QEDpOZIFkDtnq5JRxmvl3jsoQ==",
      "license": "MIT",
      "engines": {
        "node": ">=0.10.0"
      }
    },
    "node_modules/is-finalizationregistry": {
      "version": "1.0.2",
      "resolved": "https://registry.npmjs.org/is-finalizationregistry/-/is-finalizationregistry-1.0.2.tgz",
      "integrity": "sha512-0by5vtUJs8iFQb5TYUHHPudOR+qXYIMKtiUzvLIZITZUjknFmziyBJuLhVRc+Ds0dREFlskDNJKYIdIzu/9pfw==",
      "dev": true,
      "license": "MIT",
      "dependencies": {
        "call-bind": "^1.0.2"
      },
      "funding": {
        "url": "https://github.com/sponsors/ljharb"
      }
    },
    "node_modules/is-fullwidth-code-point": {
      "version": "3.0.0",
      "resolved": "https://registry.npmjs.org/is-fullwidth-code-point/-/is-fullwidth-code-point-3.0.0.tgz",
      "integrity": "sha512-zymm5+u+sCsSWyD9qNaejV3DFvhCKclKdizYaJUuHA83RLjb7nSuGnddCHGv0hk+KY7BMAlsWeK4Ueg6EV6XQg==",
      "license": "MIT",
      "engines": {
        "node": ">=8"
      }
    },
    "node_modules/is-generator-function": {
      "version": "1.0.10",
      "resolved": "https://registry.npmjs.org/is-generator-function/-/is-generator-function-1.0.10.tgz",
      "integrity": "sha512-jsEjy9l3yiXEQ+PsXdmBwEPcOxaXWLspKdplFUVI9vq1iZgIekeC0L167qeu86czQaxed3q/Uzuw0swL0irL8A==",
      "dev": true,
      "license": "MIT",
      "dependencies": {
        "has-tostringtag": "^1.0.0"
      },
      "engines": {
        "node": ">= 0.4"
      },
      "funding": {
        "url": "https://github.com/sponsors/ljharb"
      }
    },
    "node_modules/is-glob": {
      "version": "4.0.3",
      "resolved": "https://registry.npmjs.org/is-glob/-/is-glob-4.0.3.tgz",
      "integrity": "sha512-xelSayHH36ZgE7ZWhli7pW34hNbNl8Ojv5KVmkJD4hBdD3th8Tfk9vYasLM+mXWOZhFkgZfxhLSnrwRr4elSSg==",
      "license": "MIT",
      "dependencies": {
        "is-extglob": "^2.1.1"
      },
      "engines": {
        "node": ">=0.10.0"
      }
    },
    "node_modules/is-map": {
      "version": "2.0.3",
      "resolved": "https://registry.npmjs.org/is-map/-/is-map-2.0.3.tgz",
      "integrity": "sha512-1Qed0/Hr2m+YqxnM09CjA2d/i6YZNfF6R2oRAOj36eUdS6qIV/huPJNSEpKbupewFs+ZsJlxsjjPbc0/afW6Lw==",
      "dev": true,
      "license": "MIT",
      "engines": {
        "node": ">= 0.4"
      },
      "funding": {
        "url": "https://github.com/sponsors/ljharb"
      }
    },
    "node_modules/is-negative-zero": {
      "version": "2.0.3",
      "resolved": "https://registry.npmjs.org/is-negative-zero/-/is-negative-zero-2.0.3.tgz",
      "integrity": "sha512-5KoIu2Ngpyek75jXodFvnafB6DJgr3u8uuK0LEZJjrU19DrMD3EVERaR8sjz8CCGgpZvxPl9SuE1GMVPFHx1mw==",
      "dev": true,
      "license": "MIT",
      "engines": {
        "node": ">= 0.4"
      },
      "funding": {
        "url": "https://github.com/sponsors/ljharb"
      }
    },
    "node_modules/is-number": {
      "version": "7.0.0",
      "resolved": "https://registry.npmjs.org/is-number/-/is-number-7.0.0.tgz",
      "integrity": "sha512-41Cifkg6e8TylSpdtTpeLVMqvSBEVzTttHvERD741+pnZ8ANv0004MRL43QKPDlK9cGvNp6NZWZUBlbGXYxxng==",
      "license": "MIT",
      "engines": {
        "node": ">=0.12.0"
      }
    },
    "node_modules/is-number-object": {
      "version": "1.0.7",
      "resolved": "https://registry.npmjs.org/is-number-object/-/is-number-object-1.0.7.tgz",
      "integrity": "sha512-k1U0IRzLMo7ZlYIfzRu23Oh6MiIFasgpb9X76eqfFZAqwH44UI4KTBvBYIZ1dSL9ZzChTB9ShHfLkR4pdW5krQ==",
      "dev": true,
      "license": "MIT",
      "dependencies": {
        "has-tostringtag": "^1.0.0"
      },
      "engines": {
        "node": ">= 0.4"
      },
      "funding": {
        "url": "https://github.com/sponsors/ljharb"
      }
    },
    "node_modules/is-path-inside": {
      "version": "3.0.3",
      "resolved": "https://registry.npmjs.org/is-path-inside/-/is-path-inside-3.0.3.tgz",
      "integrity": "sha512-Fd4gABb+ycGAmKou8eMftCupSir5lRxqf4aD/vd0cD2qc4HL07OjCeuHMr8Ro4CoMaeCKDB0/ECBOVWjTwUvPQ==",
      "dev": true,
      "license": "MIT",
      "engines": {
        "node": ">=8"
      }
    },
    "node_modules/is-regex": {
      "version": "1.1.4",
      "resolved": "https://registry.npmjs.org/is-regex/-/is-regex-1.1.4.tgz",
      "integrity": "sha512-kvRdxDsxZjhzUX07ZnLydzS1TU/TJlTUHHY4YLL87e37oUA49DfkLqgy+VjFocowy29cKvcSiu+kIv728jTTVg==",
      "dev": true,
      "license": "MIT",
      "dependencies": {
        "call-bind": "^1.0.2",
        "has-tostringtag": "^1.0.0"
      },
      "engines": {
        "node": ">= 0.4"
      },
      "funding": {
        "url": "https://github.com/sponsors/ljharb"
      }
    },
    "node_modules/is-set": {
      "version": "2.0.3",
      "resolved": "https://registry.npmjs.org/is-set/-/is-set-2.0.3.tgz",
      "integrity": "sha512-iPAjerrse27/ygGLxw+EBR9agv9Y6uLeYVJMu+QNCoouJ1/1ri0mGrcWpfCqFZuzzx3WjtwxG098X+n4OuRkPg==",
      "dev": true,
      "license": "MIT",
      "engines": {
        "node": ">= 0.4"
      },
      "funding": {
        "url": "https://github.com/sponsors/ljharb"
      }
    },
    "node_modules/is-shared-array-buffer": {
      "version": "1.0.3",
      "resolved": "https://registry.npmjs.org/is-shared-array-buffer/-/is-shared-array-buffer-1.0.3.tgz",
      "integrity": "sha512-nA2hv5XIhLR3uVzDDfCIknerhx8XUKnstuOERPNNIinXG7v9u+ohXF67vxm4TPTEPU6lm61ZkwP3c9PCB97rhg==",
      "dev": true,
      "license": "MIT",
      "dependencies": {
        "call-bind": "^1.0.7"
      },
      "engines": {
        "node": ">= 0.4"
      },
      "funding": {
        "url": "https://github.com/sponsors/ljharb"
      }
    },
    "node_modules/is-string": {
      "version": "1.0.7",
      "resolved": "https://registry.npmjs.org/is-string/-/is-string-1.0.7.tgz",
      "integrity": "sha512-tE2UXzivje6ofPW7l23cjDOMa09gb7xlAqG6jG5ej6uPV32TlWP3NKPigtaGeHNu9fohccRYvIiZMfOOnOYUtg==",
      "dev": true,
      "license": "MIT",
      "dependencies": {
        "has-tostringtag": "^1.0.0"
      },
      "engines": {
        "node": ">= 0.4"
      },
      "funding": {
        "url": "https://github.com/sponsors/ljharb"
      }
    },
    "node_modules/is-symbol": {
      "version": "1.0.4",
      "resolved": "https://registry.npmjs.org/is-symbol/-/is-symbol-1.0.4.tgz",
      "integrity": "sha512-C/CPBqKWnvdcxqIARxyOh4v1UUEOCHpgDa0WYgpKDFMszcrPcffg5uhwSgPCLD2WWxmq6isisz87tzT01tuGhg==",
      "dev": true,
      "license": "MIT",
      "dependencies": {
        "has-symbols": "^1.0.2"
      },
      "engines": {
        "node": ">= 0.4"
      },
      "funding": {
        "url": "https://github.com/sponsors/ljharb"
      }
    },
    "node_modules/is-typed-array": {
      "version": "1.1.13",
      "resolved": "https://registry.npmjs.org/is-typed-array/-/is-typed-array-1.1.13.tgz",
      "integrity": "sha512-uZ25/bUAlUY5fR4OKT4rZQEBrzQWYV9ZJYGGsUmEJ6thodVJ1HX64ePQ6Z0qPWP+m+Uq6e9UugrE38jeYsDSMw==",
      "dev": true,
      "license": "MIT",
      "dependencies": {
        "which-typed-array": "^1.1.14"
      },
      "engines": {
        "node": ">= 0.4"
      },
      "funding": {
        "url": "https://github.com/sponsors/ljharb"
      }
    },
    "node_modules/is-weakmap": {
      "version": "2.0.2",
      "resolved": "https://registry.npmjs.org/is-weakmap/-/is-weakmap-2.0.2.tgz",
      "integrity": "sha512-K5pXYOm9wqY1RgjpL3YTkF39tni1XajUIkawTLUo9EZEVUFga5gSQJF8nNS7ZwJQ02y+1YCNYcMh+HIf1ZqE+w==",
      "dev": true,
      "license": "MIT",
      "engines": {
        "node": ">= 0.4"
      },
      "funding": {
        "url": "https://github.com/sponsors/ljharb"
      }
    },
    "node_modules/is-weakref": {
      "version": "1.0.2",
      "resolved": "https://registry.npmjs.org/is-weakref/-/is-weakref-1.0.2.tgz",
      "integrity": "sha512-qctsuLZmIQ0+vSSMfoVvyFe2+GSEvnmZ2ezTup1SBse9+twCCeial6EEi3Nc2KFcf6+qz2FBPnjXsk8xhKSaPQ==",
      "dev": true,
      "license": "MIT",
      "dependencies": {
        "call-bind": "^1.0.2"
      },
      "funding": {
        "url": "https://github.com/sponsors/ljharb"
      }
    },
    "node_modules/is-weakset": {
      "version": "2.0.3",
      "resolved": "https://registry.npmjs.org/is-weakset/-/is-weakset-2.0.3.tgz",
      "integrity": "sha512-LvIm3/KWzS9oRFHugab7d+M/GcBXuXX5xZkzPmN+NxihdQlZUQ4dWuSV1xR/sq6upL1TJEDrfBgRepHFdBtSNQ==",
      "dev": true,
      "license": "MIT",
      "dependencies": {
        "call-bind": "^1.0.7",
        "get-intrinsic": "^1.2.4"
      },
      "engines": {
        "node": ">= 0.4"
      },
      "funding": {
        "url": "https://github.com/sponsors/ljharb"
      }
    },
    "node_modules/isarray": {
      "version": "2.0.5",
      "resolved": "https://registry.npmjs.org/isarray/-/isarray-2.0.5.tgz",
      "integrity": "sha512-xHjhDr3cNBK0BzdUJSPXZntQUx/mwMS5Rw4A7lPJ90XGAO6ISP/ePDNuo0vhqOZU+UD5JoodwCAAoZQd3FeAKw==",
      "dev": true,
      "license": "MIT"
    },
    "node_modules/isexe": {
      "version": "2.0.0",
      "resolved": "https://registry.npmjs.org/isexe/-/isexe-2.0.0.tgz",
      "integrity": "sha512-RHxMLp9lnKHGHRng9QFhRCMbYAcVpn69smSGcq3f36xjgVVWThj4qqLbTLlq7Ssj8B+fIQ1EuCEGI2lKsyQeIw==",
      "license": "ISC"
    },
    "node_modules/iterator.prototype": {
      "version": "1.1.2",
      "resolved": "https://registry.npmjs.org/iterator.prototype/-/iterator.prototype-1.1.2.tgz",
      "integrity": "sha512-DR33HMMr8EzwuRL8Y9D3u2BMj8+RqSE850jfGu59kS7tbmPLzGkZmVSfyCFSDxuZiEY6Rzt3T2NA/qU+NwVj1w==",
      "dev": true,
      "license": "MIT",
      "dependencies": {
        "define-properties": "^1.2.1",
        "get-intrinsic": "^1.2.1",
        "has-symbols": "^1.0.3",
        "reflect.getprototypeof": "^1.0.4",
        "set-function-name": "^2.0.1"
      }
    },
    "node_modules/jackspeak": {
      "version": "2.3.6",
      "resolved": "https://registry.npmjs.org/jackspeak/-/jackspeak-2.3.6.tgz",
      "integrity": "sha512-N3yCS/NegsOBokc8GAdM8UcmfsKiSS8cipheD/nivzr700H+nsMOxJjQnvwOcRYVuFkdH0wGUvW2WbXGmrZGbQ==",
      "license": "BlueOak-1.0.0",
      "dependencies": {
        "@isaacs/cliui": "^8.0.2"
      },
      "engines": {
        "node": ">=14"
      },
      "funding": {
        "url": "https://github.com/sponsors/isaacs"
      },
      "optionalDependencies": {
        "@pkgjs/parseargs": "^0.11.0"
      }
    },
    "node_modules/jiti": {
      "version": "1.21.6",
      "resolved": "https://registry.npmjs.org/jiti/-/jiti-1.21.6.tgz",
      "integrity": "sha512-2yTgeWTWzMWkHu6Jp9NKgePDaYHbntiwvYuuJLbbN9vl7DC9DvXKOB2BC3ZZ92D3cvV/aflH0osDfwpHepQ53w==",
      "license": "MIT",
      "bin": {
        "jiti": "bin/jiti.js"
      }
    },
    "node_modules/js-tokens": {
      "version": "4.0.0",
      "resolved": "https://registry.npmjs.org/js-tokens/-/js-tokens-4.0.0.tgz",
      "integrity": "sha512-RdJUflcE3cUzKiMqQgsCu06FPu9UdIJO0beYbPhHN4k6apgJtifcoCtT9bcxOpYBtpD2kCM6Sbzg4CausW/PKQ==",
      "license": "MIT"
    },
    "node_modules/js-yaml": {
      "version": "4.1.0",
      "resolved": "https://registry.npmjs.org/js-yaml/-/js-yaml-4.1.0.tgz",
      "integrity": "sha512-wpxZs9NoxZaJESJGIZTyDEaYpl0FKSA+FB9aJiyemKhMwkxQg63h4T1KJgUGHpTqPDNRcmmYLugrRjJlBtWvRA==",
      "dev": true,
      "license": "MIT",
      "dependencies": {
        "argparse": "^2.0.1"
      },
      "bin": {
        "js-yaml": "bin/js-yaml.js"
      }
    },
    "node_modules/jsesc": {
      "version": "2.5.2",
      "resolved": "https://registry.npmjs.org/jsesc/-/jsesc-2.5.2.tgz",
      "integrity": "sha512-OYu7XEzjkCQ3C5Ps3QIZsQfNpqoJyZZA99wd9aWd05NCtC5pWOkShK2mkL6HXQR6/Cy2lbNdPlZBpuQHXE63gA==",
      "license": "MIT",
      "bin": {
        "jsesc": "bin/jsesc"
      },
      "engines": {
        "node": ">=4"
      }
    },
    "node_modules/json-buffer": {
      "version": "3.0.1",
      "resolved": "https://registry.npmjs.org/json-buffer/-/json-buffer-3.0.1.tgz",
      "integrity": "sha512-4bV5BfR2mqfQTJm+V5tPPdf+ZpuhiIvTuAB5g8kcrXOZpTT/QwwVRWBywX1ozr6lEuPdbHxwaJlm9G6mI2sfSQ==",
      "dev": true,
      "license": "MIT"
    },
    "node_modules/json-parse-even-better-errors": {
      "version": "2.3.1",
      "resolved": "https://registry.npmjs.org/json-parse-even-better-errors/-/json-parse-even-better-errors-2.3.1.tgz",
      "integrity": "sha512-xyFwyhro/JEof6Ghe2iz2NcXoj2sloNsWr/XsERDK/oiPCfaNhl5ONfp+jQdAZRQQ0IJWNzH9zIZF7li91kh2w==",
      "license": "MIT"
    },
    "node_modules/json-schema-traverse": {
      "version": "0.4.1",
      "resolved": "https://registry.npmjs.org/json-schema-traverse/-/json-schema-traverse-0.4.1.tgz",
      "integrity": "sha512-xbbCH5dCYU5T8LcEhhuh7HJ88HXuW3qsI3Y0zOZFKfZEHcpWiHU/Jxzk629Brsab/mMiHQti9wMP+845RPe3Vg==",
      "dev": true,
      "license": "MIT"
    },
    "node_modules/json-stable-stringify-without-jsonify": {
      "version": "1.0.1",
      "resolved": "https://registry.npmjs.org/json-stable-stringify-without-jsonify/-/json-stable-stringify-without-jsonify-1.0.1.tgz",
      "integrity": "sha512-Bdboy+l7tA3OGW6FjyFHWkP5LuByj1Tk33Ljyq0axyzdk9//JSi2u3fP1QSmd1KNwq6VOKYGlAu87CisVir6Pw==",
      "dev": true,
      "license": "MIT"
    },
    "node_modules/json5": {
      "version": "1.0.2",
      "resolved": "https://registry.npmjs.org/json5/-/json5-1.0.2.tgz",
      "integrity": "sha512-g1MWMLBiz8FKi1e4w0UyVL3w+iJceWAFBAaBnnGKOpNa5f8TLktkbre1+s6oICydWAm+HRUGTmI+//xv2hvXYA==",
      "dev": true,
      "license": "MIT",
      "dependencies": {
        "minimist": "^1.2.0"
      },
      "bin": {
        "json5": "lib/cli.js"
      }
    },
    "node_modules/jsx-ast-utils": {
      "version": "3.3.5",
      "resolved": "https://registry.npmjs.org/jsx-ast-utils/-/jsx-ast-utils-3.3.5.tgz",
      "integrity": "sha512-ZZow9HBI5O6EPgSJLUb8n2NKgmVWTwCvHGwFuJlMjvLFqlGG6pjirPhtdsseaLZjSibD8eegzmYpUZwoIlj2cQ==",
      "dev": true,
      "license": "MIT",
      "dependencies": {
        "array-includes": "^3.1.6",
        "array.prototype.flat": "^1.3.1",
        "object.assign": "^4.1.4",
        "object.values": "^1.1.6"
      },
      "engines": {
        "node": ">=4.0"
      }
    },
    "node_modules/keyv": {
      "version": "4.5.4",
      "resolved": "https://registry.npmjs.org/keyv/-/keyv-4.5.4.tgz",
      "integrity": "sha512-oxVHkHR/EJf2CNXnWxRLW6mg7JyCCUcG0DtEGmL2ctUo1PNTin1PUil+r/+4r5MpVgC/fn1kjsx7mjSujKqIpw==",
      "dev": true,
      "license": "MIT",
      "dependencies": {
        "json-buffer": "3.0.1"
      }
    },
    "node_modules/language-subtag-registry": {
      "version": "0.3.23",
      "resolved": "https://registry.npmjs.org/language-subtag-registry/-/language-subtag-registry-0.3.23.tgz",
      "integrity": "sha512-0K65Lea881pHotoGEa5gDlMxt3pctLi2RplBb7Ezh4rRdLEOtgi7n4EwK9lamnUCkKBqaeKRVebTq6BAxSkpXQ==",
      "dev": true,
      "license": "CC0-1.0"
    },
    "node_modules/language-tags": {
      "version": "1.0.9",
      "resolved": "https://registry.npmjs.org/language-tags/-/language-tags-1.0.9.tgz",
      "integrity": "sha512-MbjN408fEndfiQXbFQ1vnd+1NoLDsnQW41410oQBXiyXDMYH5z505juWa4KUE1LqxRC7DgOgZDbKLxHIwm27hA==",
      "dev": true,
      "license": "MIT",
      "dependencies": {
        "language-subtag-registry": "^0.3.20"
      },
      "engines": {
        "node": ">=0.10"
      }
    },
    "node_modules/leaflet": {
      "version": "1.9.4",
      "resolved": "https://registry.npmjs.org/leaflet/-/leaflet-1.9.4.tgz",
      "integrity": "sha512-nxS1ynzJOmOlHp+iL3FyWqK89GtNL8U8rvlMOsQdTTssxZwCXh8N2NB3GDQOL+YR3XnWyZAxwQixURb+FA74PA==",
      "license": "BSD-2-Clause"
    },
    "node_modules/leaflet-rotatedmarker": {
      "version": "0.2.0",
      "resolved": "https://registry.npmjs.org/leaflet-rotatedmarker/-/leaflet-rotatedmarker-0.2.0.tgz",
      "integrity": "sha512-yc97gxLXwbZa+Gk9VCcqI0CkvIBC9oNTTjFsHqq4EQvANrvaboib4UdeQLyTnEqDpaXHCqzwwVIDHtvz2mUiDg==",
      "license": "MIT"
    },
    "node_modules/levn": {
      "version": "0.4.1",
      "resolved": "https://registry.npmjs.org/levn/-/levn-0.4.1.tgz",
      "integrity": "sha512-+bT2uH4E5LGE7h/n3evcS/sQlJXCpIp6ym8OWJ5eV6+67Dsql/LaaT7qJBAt2rzfoa/5QBGBhxDix1dMt2kQKQ==",
      "dev": true,
      "license": "MIT",
      "dependencies": {
        "prelude-ls": "^1.2.1",
        "type-check": "~0.4.0"
      },
      "engines": {
        "node": ">= 0.8.0"
      }
    },
    "node_modules/lilconfig": {
      "version": "2.1.0",
      "resolved": "https://registry.npmjs.org/lilconfig/-/lilconfig-2.1.0.tgz",
      "integrity": "sha512-utWOt/GHzuUxnLKxB6dk81RoOeoNeHgbrXiuGk4yyF5qlRz+iIVWu56E2fqGHFrXz0QNUhLB/8nKqvRH66JKGQ==",
      "license": "MIT",
      "engines": {
        "node": ">=10"
      }
    },
    "node_modules/lines-and-columns": {
      "version": "1.2.4",
      "resolved": "https://registry.npmjs.org/lines-and-columns/-/lines-and-columns-1.2.4.tgz",
      "integrity": "sha512-7ylylesZQ/PV29jhEDl3Ufjo6ZX7gCqJr5F7PKrqc93v7fzSymt1BpwEU8nAUXs8qzzvqhbjhK5QZg6Mt/HkBg==",
      "license": "MIT"
    },
    "node_modules/locate-path": {
      "version": "6.0.0",
      "resolved": "https://registry.npmjs.org/locate-path/-/locate-path-6.0.0.tgz",
      "integrity": "sha512-iPZK6eYjbxRu3uB4/WZ3EsEIMJFMqAoopl3R+zuq0UjcAm/MO6KCweDgPfP3elTztoKP3KtnVHxTn2NHBSDVUw==",
      "dev": true,
      "license": "MIT",
      "dependencies": {
        "p-locate": "^5.0.0"
      },
      "engines": {
        "node": ">=10"
      },
      "funding": {
        "url": "https://github.com/sponsors/sindresorhus"
      }
    },
    "node_modules/lodash": {
      "version": "4.17.21",
      "resolved": "https://registry.npmjs.org/lodash/-/lodash-4.17.21.tgz",
      "integrity": "sha512-v2kDEe57lecTulaDIuNTPy3Ry4gLGJ6Z1O3vE1krgXZNrsQ+LFTGHVxVjcXPs17LhbZVGedAJv8XZ1tvj5FvSg==",
      "license": "MIT"
    },
    "node_modules/lodash.castarray": {
      "version": "4.4.0",
      "resolved": "https://registry.npmjs.org/lodash.castarray/-/lodash.castarray-4.4.0.tgz",
      "integrity": "sha512-aVx8ztPv7/2ULbArGJ2Y42bG1mEQ5mGjpdvrbJcJFU3TbYybe+QlLS4pst9zV52ymy2in1KpFPiZnAOATxD4+Q==",
      "license": "MIT"
    },
    "node_modules/lodash.isplainobject": {
      "version": "4.0.6",
      "resolved": "https://registry.npmjs.org/lodash.isplainobject/-/lodash.isplainobject-4.0.6.tgz",
      "integrity": "sha512-oSXzaWypCMHkPC3NvBEaPHf0KsA5mvPrOPgQWDsbg8n7orZ290M0BmC/jgRZ4vcJ6DTAhjrsSYgdsW/F+MFOBA==",
      "license": "MIT"
    },
    "node_modules/lodash.merge": {
      "version": "4.6.2",
      "resolved": "https://registry.npmjs.org/lodash.merge/-/lodash.merge-4.6.2.tgz",
      "integrity": "sha512-0KpjqXRVvrYyCsX1swR/XTK0va6VQkQM6MNo7PqW77ByjAhoARA8EfrP1N4+KlKj8YS0ZUCtRT/YUuhyYDujIQ==",
      "license": "MIT"
    },
    "node_modules/loose-envify": {
      "version": "1.4.0",
      "resolved": "https://registry.npmjs.org/loose-envify/-/loose-envify-1.4.0.tgz",
      "integrity": "sha512-lyuxPGr/Wfhrlem2CL/UcnUc1zcqKAImBDzukY7Y5F/yQiNdko6+fRLevlw1HgMySw7f611UIY408EtxRSoK3Q==",
      "license": "MIT",
      "dependencies": {
        "js-tokens": "^3.0.0 || ^4.0.0"
      },
      "bin": {
        "loose-envify": "cli.js"
      }
    },
    "node_modules/lru-cache": {
      "version": "10.2.2",
      "resolved": "https://registry.npmjs.org/lru-cache/-/lru-cache-10.2.2.tgz",
      "integrity": "sha512-9hp3Vp2/hFQUiIwKo8XCeFVnrg8Pk3TYNPIR7tJADKi5YfcF7vEaK7avFHTlSy3kOKYaJQaalfEo6YuXdceBOQ==",
      "license": "ISC",
      "engines": {
        "node": "14 || >=16.14"
      }
    },
    "node_modules/memoize-one": {
      "version": "6.0.0",
      "resolved": "https://registry.npmjs.org/memoize-one/-/memoize-one-6.0.0.tgz",
      "integrity": "sha512-rkpe71W0N0c0Xz6QD0eJETuWAJGnJ9afsl1srmwPrI+yBCkge5EycXXbYRyvL29zZVUWQCY7InPRCv3GDXuZNw==",
      "license": "MIT"
    },
    "node_modules/merge2": {
      "version": "1.4.1",
      "resolved": "https://registry.npmjs.org/merge2/-/merge2-1.4.1.tgz",
      "integrity": "sha512-8q7VEgMJW4J8tcfVPy8g09NcQwZdbwFEqhe/WZkoIzjn/3TGDwtOCYtXGxA3O8tPzpczCCDgv+P2P5y00ZJOOg==",
      "license": "MIT",
      "engines": {
        "node": ">= 8"
      }
    },
    "node_modules/micromatch": {
      "version": "4.0.7",
      "resolved": "https://registry.npmjs.org/micromatch/-/micromatch-4.0.7.tgz",
      "integrity": "sha512-LPP/3KorzCwBxfeUuZmaR6bG2kdeHSbe0P2tY3FLRU4vYrjYz5hI4QZwV0njUx3jeuKe67YukQ1LSPZBKDqO/Q==",
      "license": "MIT",
      "dependencies": {
        "braces": "^3.0.3",
        "picomatch": "^2.3.1"
      },
      "engines": {
        "node": ">=8.6"
      }
    },
    "node_modules/mime-db": {
      "version": "1.52.0",
      "resolved": "https://registry.npmjs.org/mime-db/-/mime-db-1.52.0.tgz",
      "integrity": "sha512-sPU4uV7dYlvtWJxwwxHD0PuihVNiE7TyAbQ5SWxDCB9mUYvOgroQOwYQQOKPJ8CIbE+1ETVlOoK1UC2nU3gYvg==",
      "license": "MIT",
      "engines": {
        "node": ">= 0.6"
      }
    },
    "node_modules/mime-types": {
      "version": "2.1.35",
      "resolved": "https://registry.npmjs.org/mime-types/-/mime-types-2.1.35.tgz",
      "integrity": "sha512-ZDY+bPm5zTTF+YpCrAU9nK0UgICYPT0QtT1NZWFv4s++TNkcgVaT0g6+4R2uI4MjQjzysHB1zxuWL50hzaeXiw==",
      "license": "MIT",
      "dependencies": {
        "mime-db": "1.52.0"
      },
      "engines": {
        "node": ">= 0.6"
      }
    },
    "node_modules/minimatch": {
      "version": "3.1.2",
      "resolved": "https://registry.npmjs.org/minimatch/-/minimatch-3.1.2.tgz",
      "integrity": "sha512-J7p63hRiAjw1NDEww1W7i37+ByIrOWO5XQQAzZ3VOcL0PNybwpfmV/N05zFAzwQ9USyEcX6t3UO+K5aqBQOIHw==",
      "dev": true,
      "license": "ISC",
      "dependencies": {
        "brace-expansion": "^1.1.7"
      },
      "engines": {
        "node": "*"
      }
    },
    "node_modules/minimist": {
      "version": "1.2.8",
      "resolved": "https://registry.npmjs.org/minimist/-/minimist-1.2.8.tgz",
      "integrity": "sha512-2yyAR8qBkN3YuheJanUpWC5U3bb5osDywNB8RzDVlDwDHbocAJveqqj1u8+SVD7jkWT4yvsHCpWqqWqAxb0zCA==",
      "dev": true,
      "license": "MIT",
      "funding": {
        "url": "https://github.com/sponsors/ljharb"
      }
    },
    "node_modules/minipass": {
      "version": "7.1.2",
      "resolved": "https://registry.npmjs.org/minipass/-/minipass-7.1.2.tgz",
      "integrity": "sha512-qOOzS1cBTWYF4BH8fVePDBOO9iptMnGUEZwNc/cMWnTV2nVLZ7VoNWEPHkYczZA0pdoA7dl6e7FL659nX9S2aw==",
      "license": "ISC",
      "engines": {
        "node": ">=16 || 14 >=14.17"
      }
    },
    "node_modules/ms": {
      "version": "2.1.2",
      "resolved": "https://registry.npmjs.org/ms/-/ms-2.1.2.tgz",
      "integrity": "sha512-sGkPx+VjMtmA6MX27oA4FBFELFCZZ4S4XqeGOXCv68tT+jb3vk/RyaKWP0PTKyWtmLSM0b+adUTEvbs1PEaH2w==",
      "license": "MIT"
    },
    "node_modules/mz": {
      "version": "2.7.0",
      "resolved": "https://registry.npmjs.org/mz/-/mz-2.7.0.tgz",
      "integrity": "sha512-z81GNO7nnYMEhrGh9LeymoE4+Yr0Wn5McHIZMK5cfQCl+NDX08sCZgUc9/6MHni9IWuFLm1Z3HTCXu2z9fN62Q==",
      "license": "MIT",
      "dependencies": {
        "any-promise": "^1.0.0",
        "object-assign": "^4.0.1",
        "thenify-all": "^1.0.0"
      }
    },
    "node_modules/nanoid": {
      "version": "3.3.7",
      "resolved": "https://registry.npmjs.org/nanoid/-/nanoid-3.3.7.tgz",
      "integrity": "sha512-eSRppjcPIatRIMC1U6UngP8XFcz8MQWGQdt1MTBQ7NaAmvXDfvNxbvWV3x2y6CdEUciCSsDHDQZbhYaB8QEo2g==",
      "funding": [
        {
          "type": "github",
          "url": "https://github.com/sponsors/ai"
        }
      ],
      "license": "MIT",
      "bin": {
        "nanoid": "bin/nanoid.cjs"
      },
      "engines": {
        "node": "^10 || ^12 || ^13.7 || ^14 || >=15.0.1"
      }
    },
    "node_modules/natural-compare": {
      "version": "1.4.0",
      "resolved": "https://registry.npmjs.org/natural-compare/-/natural-compare-1.4.0.tgz",
      "integrity": "sha512-OWND8ei3VtNC9h7V60qff3SVobHr996CTwgxubgyQYEpg290h9J0buyECNNJexkFm5sOajh5G116RYA1c8ZMSw==",
      "dev": true,
      "license": "MIT"
    },
    "node_modules/next": {
      "version": "14.2.5",
      "resolved": "https://registry.npmjs.org/next/-/next-14.2.5.tgz",
      "integrity": "sha512-0f8aRfBVL+mpzfBjYfQuLWh2WyAwtJXCRfkPF4UJ5qd2YwrHczsrSzXU4tRMV0OAxR8ZJZWPFn6uhSC56UTsLA==",
      "license": "MIT",
      "dependencies": {
        "@next/env": "14.2.5",
        "@swc/helpers": "0.5.5",
        "busboy": "1.6.0",
        "caniuse-lite": "^1.0.30001579",
        "graceful-fs": "^4.2.11",
        "postcss": "8.4.31",
        "styled-jsx": "5.1.1"
      },
      "bin": {
        "next": "dist/bin/next"
      },
      "engines": {
        "node": ">=18.17.0"
      },
      "optionalDependencies": {
        "@next/swc-darwin-arm64": "14.2.5",
        "@next/swc-darwin-x64": "14.2.5",
        "@next/swc-linux-arm64-gnu": "14.2.5",
        "@next/swc-linux-arm64-musl": "14.2.5",
        "@next/swc-linux-x64-gnu": "14.2.5",
        "@next/swc-linux-x64-musl": "14.2.5",
        "@next/swc-win32-arm64-msvc": "14.2.5",
        "@next/swc-win32-ia32-msvc": "14.2.5",
        "@next/swc-win32-x64-msvc": "14.2.5"
      },
      "peerDependencies": {
        "@opentelemetry/api": "^1.1.0",
        "@playwright/test": "^1.41.2",
        "react": "^18.2.0",
        "react-dom": "^18.2.0",
        "sass": "^1.3.0"
      },
      "peerDependenciesMeta": {
        "@opentelemetry/api": {
          "optional": true
        },
        "@playwright/test": {
          "optional": true
        },
        "sass": {
          "optional": true
        }
      }
    },
    "node_modules/next/node_modules/postcss": {
      "version": "8.4.31",
      "resolved": "https://registry.npmjs.org/postcss/-/postcss-8.4.31.tgz",
      "integrity": "sha512-PS08Iboia9mts/2ygV3eLpY5ghnUcfLV/EXTOW1E2qYxJKGGBUtNjN76FYHnMs36RmARn41bC0AZmn+rR0OVpQ==",
      "funding": [
        {
          "type": "opencollective",
          "url": "https://opencollective.com/postcss/"
        },
        {
          "type": "tidelift",
          "url": "https://tidelift.com/funding/github/npm/postcss"
        },
        {
          "type": "github",
          "url": "https://github.com/sponsors/ai"
        }
      ],
      "license": "MIT",
      "dependencies": {
        "nanoid": "^3.3.6",
        "picocolors": "^1.0.0",
        "source-map-js": "^1.0.2"
      },
      "engines": {
        "node": "^10 || ^12 || >=14"
      }
    },
    "node_modules/normalize-path": {
      "version": "3.0.0",
      "resolved": "https://registry.npmjs.org/normalize-path/-/normalize-path-3.0.0.tgz",
      "integrity": "sha512-6eZs5Ls3WtCisHWp9S2GUy8dqkpGi4BVSz3GaqiE6ezub0512ESztXUwUB6C6IKbQkY2Pnb/mD4WYojCRwcwLA==",
      "license": "MIT",
      "engines": {
        "node": ">=0.10.0"
      }
    },
    "node_modules/object-assign": {
      "version": "4.1.1",
      "resolved": "https://registry.npmjs.org/object-assign/-/object-assign-4.1.1.tgz",
      "integrity": "sha512-rJgTQnkUnH1sFw8yT6VSU3zD3sWmu6sZhIseY8VX+GRu3P6F7Fu+JNDoXfklElbLJSnc3FUQHVe4cU5hj+BcUg==",
      "license": "MIT",
      "engines": {
        "node": ">=0.10.0"
      }
    },
    "node_modules/object-hash": {
      "version": "3.0.0",
      "resolved": "https://registry.npmjs.org/object-hash/-/object-hash-3.0.0.tgz",
      "integrity": "sha512-RSn9F68PjH9HqtltsSnqYC1XXoWe9Bju5+213R98cNGttag9q9yAOTzdbsqvIa7aNm5WffBZFpWYr2aWrklWAw==",
      "license": "MIT",
      "engines": {
        "node": ">= 6"
      }
    },
    "node_modules/object-inspect": {
      "version": "1.13.1",
      "resolved": "https://registry.npmjs.org/object-inspect/-/object-inspect-1.13.1.tgz",
      "integrity": "sha512-5qoj1RUiKOMsCCNLV1CBiPYE10sziTsnmNxkAI/rZhiD63CF7IqdFGC/XzjWjpSgLf0LxXX3bDFIh0E18f6UhQ==",
      "dev": true,
      "license": "MIT",
      "funding": {
        "url": "https://github.com/sponsors/ljharb"
      }
    },
    "node_modules/object-keys": {
      "version": "1.1.1",
      "resolved": "https://registry.npmjs.org/object-keys/-/object-keys-1.1.1.tgz",
      "integrity": "sha512-NuAESUOUMrlIXOfHKzD6bpPu3tYt3xvjNdRIQ+FeT0lNb4K8WR70CaDxhuNguS2XG+GjkyMwOzsN5ZktImfhLA==",
      "dev": true,
      "license": "MIT",
      "engines": {
        "node": ">= 0.4"
      }
    },
    "node_modules/object.assign": {
      "version": "4.1.5",
      "resolved": "https://registry.npmjs.org/object.assign/-/object.assign-4.1.5.tgz",
      "integrity": "sha512-byy+U7gp+FVwmyzKPYhW2h5l3crpmGsxl7X2s8y43IgxvG4g3QZ6CffDtsNQy1WsmZpQbO+ybo0AlW7TY6DcBQ==",
      "dev": true,
      "license": "MIT",
      "dependencies": {
        "call-bind": "^1.0.5",
        "define-properties": "^1.2.1",
        "has-symbols": "^1.0.3",
        "object-keys": "^1.1.1"
      },
      "engines": {
        "node": ">= 0.4"
      },
      "funding": {
        "url": "https://github.com/sponsors/ljharb"
      }
    },
    "node_modules/object.entries": {
      "version": "1.1.8",
      "resolved": "https://registry.npmjs.org/object.entries/-/object.entries-1.1.8.tgz",
      "integrity": "sha512-cmopxi8VwRIAw/fkijJohSfpef5PdN0pMQJN6VC/ZKvn0LIknWD8KtgY6KlQdEc4tIjcQ3HxSMmnvtzIscdaYQ==",
      "dev": true,
      "license": "MIT",
      "dependencies": {
        "call-bind": "^1.0.7",
        "define-properties": "^1.2.1",
        "es-object-atoms": "^1.0.0"
      },
      "engines": {
        "node": ">= 0.4"
      }
    },
    "node_modules/object.fromentries": {
      "version": "2.0.8",
      "resolved": "https://registry.npmjs.org/object.fromentries/-/object.fromentries-2.0.8.tgz",
      "integrity": "sha512-k6E21FzySsSK5a21KRADBd/NGneRegFO5pLHfdQLpRDETUNJueLXs3WCzyQ3tFRDYgbq3KHGXfTbi2bs8WQ6rQ==",
      "dev": true,
      "license": "MIT",
      "dependencies": {
        "call-bind": "^1.0.7",
        "define-properties": "^1.2.1",
        "es-abstract": "^1.23.2",
        "es-object-atoms": "^1.0.0"
      },
      "engines": {
        "node": ">= 0.4"
      },
      "funding": {
        "url": "https://github.com/sponsors/ljharb"
      }
    },
    "node_modules/object.groupby": {
      "version": "1.0.3",
      "resolved": "https://registry.npmjs.org/object.groupby/-/object.groupby-1.0.3.tgz",
      "integrity": "sha512-+Lhy3TQTuzXI5hevh8sBGqbmurHbbIjAi0Z4S63nthVLmLxfbj4T54a4CfZrXIrt9iP4mVAPYMo/v99taj3wjQ==",
      "dev": true,
      "license": "MIT",
      "dependencies": {
        "call-bind": "^1.0.7",
        "define-properties": "^1.2.1",
        "es-abstract": "^1.23.2"
      },
      "engines": {
        "node": ">= 0.4"
      }
    },
    "node_modules/object.hasown": {
      "version": "1.1.4",
      "resolved": "https://registry.npmjs.org/object.hasown/-/object.hasown-1.1.4.tgz",
      "integrity": "sha512-FZ9LZt9/RHzGySlBARE3VF+gE26TxR38SdmqOqliuTnl9wrKulaQs+4dee1V+Io8VfxqzAfHu6YuRgUy8OHoTg==",
      "dev": true,
      "license": "MIT",
      "dependencies": {
        "define-properties": "^1.2.1",
        "es-abstract": "^1.23.2",
        "es-object-atoms": "^1.0.0"
      },
      "engines": {
        "node": ">= 0.4"
      },
      "funding": {
        "url": "https://github.com/sponsors/ljharb"
      }
    },
    "node_modules/object.values": {
      "version": "1.2.0",
      "resolved": "https://registry.npmjs.org/object.values/-/object.values-1.2.0.tgz",
      "integrity": "sha512-yBYjY9QX2hnRmZHAjG/f13MzmBzxzYgQhFrke06TTyKY5zSTEqkOeukBzIdVA3j3ulu8Qa3MbVFShV7T2RmGtQ==",
      "dev": true,
      "license": "MIT",
      "dependencies": {
        "call-bind": "^1.0.7",
        "define-properties": "^1.2.1",
        "es-object-atoms": "^1.0.0"
      },
      "engines": {
        "node": ">= 0.4"
      },
      "funding": {
        "url": "https://github.com/sponsors/ljharb"
      }
    },
    "node_modules/once": {
      "version": "1.4.0",
      "resolved": "https://registry.npmjs.org/once/-/once-1.4.0.tgz",
      "integrity": "sha512-lNaJgI+2Q5URQBkccEKHTQOPaXdUxnZZElQTZY0MFUAuaEqe1E+Nyvgdz/aIyNi6Z9MzO5dv1H8n58/GELp3+w==",
      "dev": true,
      "license": "ISC",
      "dependencies": {
        "wrappy": "1"
      }
    },
    "node_modules/optionator": {
      "version": "0.9.4",
      "resolved": "https://registry.npmjs.org/optionator/-/optionator-0.9.4.tgz",
      "integrity": "sha512-6IpQ7mKUxRcZNLIObR0hz7lxsapSSIYNZJwXPGeF0mTVqGKFIXj1DQcMoT22S3ROcLyY/rz0PWaWZ9ayWmad9g==",
      "dev": true,
      "license": "MIT",
      "dependencies": {
        "deep-is": "^0.1.3",
        "fast-levenshtein": "^2.0.6",
        "levn": "^0.4.1",
        "prelude-ls": "^1.2.1",
        "type-check": "^0.4.0",
        "word-wrap": "^1.2.5"
      },
      "engines": {
        "node": ">= 0.8.0"
      }
    },
    "node_modules/p-limit": {
      "version": "3.1.0",
      "resolved": "https://registry.npmjs.org/p-limit/-/p-limit-3.1.0.tgz",
      "integrity": "sha512-TYOanM3wGwNGsZN2cVTYPArw454xnXj5qmWF1bEoAc4+cU/ol7GVh7odevjp1FNHduHc3KZMcFduxU5Xc6uJRQ==",
      "dev": true,
      "license": "MIT",
      "dependencies": {
        "yocto-queue": "^0.1.0"
      },
      "engines": {
        "node": ">=10"
      },
      "funding": {
        "url": "https://github.com/sponsors/sindresorhus"
      }
    },
    "node_modules/p-locate": {
      "version": "5.0.0",
      "resolved": "https://registry.npmjs.org/p-locate/-/p-locate-5.0.0.tgz",
      "integrity": "sha512-LaNjtRWUBY++zB5nE/NwcaoMylSPk+S+ZHNB1TzdbMJMny6dynpAGt7X/tl/QYq3TIeE6nxHppbo2LGymrG5Pw==",
      "dev": true,
      "license": "MIT",
      "dependencies": {
        "p-limit": "^3.0.2"
      },
      "engines": {
        "node": ">=10"
      },
      "funding": {
        "url": "https://github.com/sponsors/sindresorhus"
      }
    },
    "node_modules/parent-module": {
      "version": "1.0.1",
      "resolved": "https://registry.npmjs.org/parent-module/-/parent-module-1.0.1.tgz",
      "integrity": "sha512-GQ2EWRpQV8/o+Aw8YqtfZZPfNRWZYkbidE9k5rpl/hC3vtHHBfGm2Ifi6qWV+coDGkrUKZAxE3Lot5kcsRlh+g==",
      "license": "MIT",
      "dependencies": {
        "callsites": "^3.0.0"
      },
      "engines": {
        "node": ">=6"
      }
    },
    "node_modules/parse-json": {
      "version": "5.2.0",
      "resolved": "https://registry.npmjs.org/parse-json/-/parse-json-5.2.0.tgz",
      "integrity": "sha512-ayCKvm/phCGxOkYRSCM82iDwct8/EonSEgCSxWxD7ve6jHggsFl4fZVQBPRNgQoKiuV/odhFrGzQXZwbifC8Rg==",
      "license": "MIT",
      "dependencies": {
        "@babel/code-frame": "^7.0.0",
        "error-ex": "^1.3.1",
        "json-parse-even-better-errors": "^2.3.0",
        "lines-and-columns": "^1.1.6"
      },
      "engines": {
        "node": ">=8"
      },
      "funding": {
        "url": "https://github.com/sponsors/sindresorhus"
      }
    },
    "node_modules/path-exists": {
      "version": "4.0.0",
      "resolved": "https://registry.npmjs.org/path-exists/-/path-exists-4.0.0.tgz",
      "integrity": "sha512-ak9Qy5Q7jYb2Wwcey5Fpvg2KoAc/ZIhLSLOSBmRmygPsGwkVVt0fZa0qrtMz+m6tJTAHfZQ8FnmB4MG4LWy7/w==",
      "dev": true,
      "license": "MIT",
      "engines": {
        "node": ">=8"
      }
    },
    "node_modules/path-is-absolute": {
      "version": "1.0.1",
      "resolved": "https://registry.npmjs.org/path-is-absolute/-/path-is-absolute-1.0.1.tgz",
      "integrity": "sha512-AVbw3UJ2e9bq64vSaS9Am0fje1Pa8pbGqTTsmXfaIiMpnr5DlDhfJOuLj9Sf95ZPVDAUerDfEk88MPmPe7UCQg==",
      "dev": true,
      "license": "MIT",
      "engines": {
        "node": ">=0.10.0"
      }
    },
    "node_modules/path-key": {
      "version": "3.1.1",
      "resolved": "https://registry.npmjs.org/path-key/-/path-key-3.1.1.tgz",
      "integrity": "sha512-ojmeN0qd+y0jszEtoY48r0Peq5dwMEkIlCOu6Q5f41lfkswXuKtYrhgoTpLnyIcHm24Uhqx+5Tqm2InSwLhE6Q==",
      "license": "MIT",
      "engines": {
        "node": ">=8"
      }
    },
    "node_modules/path-parse": {
      "version": "1.0.7",
      "resolved": "https://registry.npmjs.org/path-parse/-/path-parse-1.0.7.tgz",
      "integrity": "sha512-LDJzPVEEEPR+y48z93A0Ed0yXb8pAByGWo/k5YYdYgpY2/2EsOsksJrq7lOHxryrVOn1ejG6oAp8ahvOIQD8sw==",
      "license": "MIT"
    },
    "node_modules/path-scurry": {
      "version": "1.11.1",
      "resolved": "https://registry.npmjs.org/path-scurry/-/path-scurry-1.11.1.tgz",
      "integrity": "sha512-Xa4Nw17FS9ApQFJ9umLiJS4orGjm7ZzwUrwamcGQuHSzDyth9boKDaycYdDcZDuqYATXw4HFXgaqWTctW/v1HA==",
      "license": "BlueOak-1.0.0",
      "dependencies": {
        "lru-cache": "^10.2.0",
        "minipass": "^5.0.0 || ^6.0.2 || ^7.0.0"
      },
      "engines": {
        "node": ">=16 || 14 >=14.18"
      },
      "funding": {
        "url": "https://github.com/sponsors/isaacs"
      }
    },
    "node_modules/path-type": {
      "version": "4.0.0",
      "resolved": "https://registry.npmjs.org/path-type/-/path-type-4.0.0.tgz",
      "integrity": "sha512-gDKb8aZMDeD/tZWs9P6+q0J9Mwkdl6xMV8TjnGP3qJVJ06bdMgkbBlLU8IdfOsIsFz2BW1rNVT3XuNEl8zPAvw==",
      "license": "MIT",
      "engines": {
        "node": ">=8"
      }
    },
    "node_modules/picocolors": {
      "version": "1.0.1",
      "resolved": "https://registry.npmjs.org/picocolors/-/picocolors-1.0.1.tgz",
      "integrity": "sha512-anP1Z8qwhkbmu7MFP5iTt+wQKXgwzf7zTyGlcdzabySa9vd0Xt392U0rVmz9poOaBj0uHJKyyo9/upk0HrEQew==",
      "license": "ISC"
    },
    "node_modules/picomatch": {
      "version": "2.3.1",
      "resolved": "https://registry.npmjs.org/picomatch/-/picomatch-2.3.1.tgz",
      "integrity": "sha512-JU3teHTNjmE2VCGFzuY8EXzCDVwEqB2a8fsIvwaStHhAWJEeVd1o1QD80CU6+ZdEXXSLbSsuLwJjkCBWqRQUVA==",
      "license": "MIT",
      "engines": {
        "node": ">=8.6"
      },
      "funding": {
        "url": "https://github.com/sponsors/jonschlinkert"
      }
    },
    "node_modules/pify": {
      "version": "2.3.0",
      "resolved": "https://registry.npmjs.org/pify/-/pify-2.3.0.tgz",
      "integrity": "sha512-udgsAY+fTnvv7kI7aaxbqwWNb0AHiB0qBO89PZKPkoTmGOgdbrHDKD+0B2X4uTfJ/FT1R09r9gTsjUjNJotuog==",
      "license": "MIT",
      "engines": {
        "node": ">=0.10.0"
      }
    },
    "node_modules/pirates": {
      "version": "4.0.6",
      "resolved": "https://registry.npmjs.org/pirates/-/pirates-4.0.6.tgz",
      "integrity": "sha512-saLsH7WeYYPiD25LDuLRRY/i+6HaPYr6G1OUlN39otzkSTxKnubR9RTxS3/Kk50s1g2JTgFwWQDQyplC5/SHZg==",
      "license": "MIT",
      "engines": {
        "node": ">= 6"
      }
    },
    "node_modules/possible-typed-array-names": {
      "version": "1.0.0",
      "resolved": "https://registry.npmjs.org/possible-typed-array-names/-/possible-typed-array-names-1.0.0.tgz",
      "integrity": "sha512-d7Uw+eZoloe0EHDIYoe+bQ5WXnGMOpmiZFTuMWCwpjzzkL2nTjcKiAk4hh8TjnGye2TwWOk3UXucZ+3rbmBa8Q==",
      "dev": true,
      "license": "MIT",
      "engines": {
        "node": ">= 0.4"
      }
    },
    "node_modules/postcss": {
      "version": "8.4.38",
      "resolved": "https://registry.npmjs.org/postcss/-/postcss-8.4.38.tgz",
      "integrity": "sha512-Wglpdk03BSfXkHoQa3b/oulrotAkwrlLDRSOb9D0bN86FdRyE9lppSp33aHNPgBa0JKCoB+drFLZkQoRRYae5A==",
      "funding": [
        {
          "type": "opencollective",
          "url": "https://opencollective.com/postcss/"
        },
        {
          "type": "tidelift",
          "url": "https://tidelift.com/funding/github/npm/postcss"
        },
        {
          "type": "github",
          "url": "https://github.com/sponsors/ai"
        }
      ],
      "license": "MIT",
      "dependencies": {
        "nanoid": "^3.3.7",
        "picocolors": "^1.0.0",
        "source-map-js": "^1.2.0"
      },
      "engines": {
        "node": "^10 || ^12 || >=14"
      }
    },
    "node_modules/postcss-import": {
      "version": "15.1.0",
      "resolved": "https://registry.npmjs.org/postcss-import/-/postcss-import-15.1.0.tgz",
      "integrity": "sha512-hpr+J05B2FVYUAXHeK1YyI267J/dDDhMU6B6civm8hSY1jYJnBXxzKDKDswzJmtLHryrjhnDjqqp/49t8FALew==",
      "license": "MIT",
      "dependencies": {
        "postcss-value-parser": "^4.0.0",
        "read-cache": "^1.0.0",
        "resolve": "^1.1.7"
      },
      "engines": {
        "node": ">=14.0.0"
      },
      "peerDependencies": {
        "postcss": "^8.0.0"
      }
    },
    "node_modules/postcss-js": {
      "version": "4.0.1",
      "resolved": "https://registry.npmjs.org/postcss-js/-/postcss-js-4.0.1.tgz",
      "integrity": "sha512-dDLF8pEO191hJMtlHFPRa8xsizHaM82MLfNkUHdUtVEV3tgTp5oj+8qbEqYM57SLfc74KSbw//4SeJma2LRVIw==",
      "license": "MIT",
      "dependencies": {
        "camelcase-css": "^2.0.1"
      },
      "engines": {
        "node": "^12 || ^14 || >= 16"
      },
      "funding": {
        "type": "opencollective",
        "url": "https://opencollective.com/postcss/"
      },
      "peerDependencies": {
        "postcss": "^8.4.21"
      }
    },
    "node_modules/postcss-load-config": {
      "version": "4.0.2",
      "resolved": "https://registry.npmjs.org/postcss-load-config/-/postcss-load-config-4.0.2.tgz",
      "integrity": "sha512-bSVhyJGL00wMVoPUzAVAnbEoWyqRxkjv64tUl427SKnPrENtq6hJwUojroMz2VB+Q1edmi4IfrAPpami5VVgMQ==",
      "funding": [
        {
          "type": "opencollective",
          "url": "https://opencollective.com/postcss/"
        },
        {
          "type": "github",
          "url": "https://github.com/sponsors/ai"
        }
      ],
      "license": "MIT",
      "dependencies": {
        "lilconfig": "^3.0.0",
        "yaml": "^2.3.4"
      },
      "engines": {
        "node": ">= 14"
      },
      "peerDependencies": {
        "postcss": ">=8.0.9",
        "ts-node": ">=9.0.0"
      },
      "peerDependenciesMeta": {
        "postcss": {
          "optional": true
        },
        "ts-node": {
          "optional": true
        }
      }
    },
    "node_modules/postcss-load-config/node_modules/lilconfig": {
      "version": "3.1.2",
      "resolved": "https://registry.npmjs.org/lilconfig/-/lilconfig-3.1.2.tgz",
      "integrity": "sha512-eop+wDAvpItUys0FWkHIKeC9ybYrTGbU41U5K7+bttZZeohvnY7M9dZ5kB21GNWiFT2q1OoPTvncPCgSOVO5ow==",
      "license": "MIT",
      "engines": {
        "node": ">=14"
      },
      "funding": {
        "url": "https://github.com/sponsors/antonk52"
      }
    },
    "node_modules/postcss-nested": {
      "version": "6.0.1",
      "resolved": "https://registry.npmjs.org/postcss-nested/-/postcss-nested-6.0.1.tgz",
      "integrity": "sha512-mEp4xPMi5bSWiMbsgoPfcP74lsWLHkQbZc3sY+jWYd65CUwXrUaTp0fmNpa01ZcETKlIgUdFN/MpS2xZtqL9dQ==",
      "license": "MIT",
      "dependencies": {
        "postcss-selector-parser": "^6.0.11"
      },
      "engines": {
        "node": ">=12.0"
      },
      "funding": {
        "type": "opencollective",
        "url": "https://opencollective.com/postcss/"
      },
      "peerDependencies": {
        "postcss": "^8.2.14"
      }
    },
    "node_modules/postcss-selector-parser": {
      "version": "6.1.0",
      "resolved": "https://registry.npmjs.org/postcss-selector-parser/-/postcss-selector-parser-6.1.0.tgz",
      "integrity": "sha512-UMz42UD0UY0EApS0ZL9o1XnLhSTtvvvLe5Dc2H2O56fvRZi+KulDyf5ctDhhtYJBGKStV2FL1fy6253cmLgqVQ==",
      "license": "MIT",
      "dependencies": {
        "cssesc": "^3.0.0",
        "util-deprecate": "^1.0.2"
      },
      "engines": {
        "node": ">=4"
      }
    },
    "node_modules/postcss-value-parser": {
      "version": "4.2.0",
      "resolved": "https://registry.npmjs.org/postcss-value-parser/-/postcss-value-parser-4.2.0.tgz",
      "integrity": "sha512-1NNCs6uurfkVbeXG4S8JFT9t19m45ICnif8zWLd5oPSZ50QnwMfK+H3jv408d4jw/7Bttv5axS5IiHoLaVNHeQ==",
      "license": "MIT"
    },
    "node_modules/prelude-ls": {
      "version": "1.2.1",
      "resolved": "https://registry.npmjs.org/prelude-ls/-/prelude-ls-1.2.1.tgz",
      "integrity": "sha512-vkcDPrRZo1QZLbn5RLGPpg/WmIQ65qoWWhcGKf/b5eplkkarX0m9z8ppCat4mlOqUsWpyNuYgO3VRyrYHSzX5g==",
      "dev": true,
      "license": "MIT",
      "engines": {
        "node": ">= 0.8.0"
      }
    },
    "node_modules/prop-types": {
      "version": "15.8.1",
      "resolved": "https://registry.npmjs.org/prop-types/-/prop-types-15.8.1.tgz",
      "integrity": "sha512-oj87CgZICdulUohogVAR7AjlC0327U4el4L6eAvOqCeudMDVU0NThNaV+b9Df4dXgSP1gXMTnPdhfe/2qDH5cg==",
      "license": "MIT",
      "dependencies": {
        "loose-envify": "^1.4.0",
        "object-assign": "^4.1.1",
        "react-is": "^16.13.1"
      }
    },
    "node_modules/proxy-from-env": {
      "version": "1.1.0",
      "resolved": "https://registry.npmjs.org/proxy-from-env/-/proxy-from-env-1.1.0.tgz",
      "integrity": "sha512-D+zkORCbA9f1tdWRK0RaCR3GPv50cMxcrz4X8k5LTSUD1Dkw47mKJEZQNunItRTkWwgtaUSo1RVFRIG9ZXiFYg==",
      "license": "MIT"
    },
    "node_modules/punycode": {
      "version": "2.3.1",
      "resolved": "https://registry.npmjs.org/punycode/-/punycode-2.3.1.tgz",
      "integrity": "sha512-vYt7UD1U9Wg6138shLtLOvdAu+8DsC/ilFtEVHcH+wydcSpNE20AfSOduf6MkRFahL5FY7X1oU7nKVZFtfq8Fg==",
      "dev": true,
      "license": "MIT",
      "engines": {
        "node": ">=6"
      }
    },
    "node_modules/queue-microtask": {
      "version": "1.2.3",
      "resolved": "https://registry.npmjs.org/queue-microtask/-/queue-microtask-1.2.3.tgz",
      "integrity": "sha512-NuaNSa6flKT5JaSYQzJok04JzTL1CA6aGhv5rfLW3PgqA+M2ChpZQnAC8h8i4ZFkBS8X5RqkDBHA7r4hej3K9A==",
      "funding": [
        {
          "type": "github",
          "url": "https://github.com/sponsors/feross"
        },
        {
          "type": "patreon",
          "url": "https://www.patreon.com/feross"
        },
        {
          "type": "consulting",
          "url": "https://feross.org/support"
        }
      ],
      "license": "MIT"
    },
    "node_modules/react": {
      "version": "18.3.1",
      "resolved": "https://registry.npmjs.org/react/-/react-18.3.1.tgz",
      "integrity": "sha512-wS+hAgJShR0KhEvPJArfuPVN1+Hz1t0Y6n5jLrGQbkb4urgPE/0Rve+1kMB1v/oWgHgm4WIcV+i7F2pTVj+2iQ==",
      "license": "MIT",
      "dependencies": {
        "loose-envify": "^1.1.0"
      },
      "engines": {
        "node": ">=0.10.0"
      }
    },
    "node_modules/react-datepicker": {
      "version": "7.1.0",
      "resolved": "https://registry.npmjs.org/react-datepicker/-/react-datepicker-7.1.0.tgz",
      "integrity": "sha512-Z91n5ybhmzI+YChj1ZG7ntPPOmHR2Dh4jbIl+mNgKXKoxyzUQBh7M3eQaFOwrBCVdKy5vsj370/ocQlGu1qsGA==",
      "license": "MIT",
      "dependencies": {
        "@floating-ui/react": "^0.26.2",
        "clsx": "^2.1.0",
        "date-fns": "^3.3.1",
        "prop-types": "^15.7.2",
        "react-onclickoutside": "^6.13.0"
      },
      "peerDependencies": {
        "react": "^16.9.0 || ^17 || ^18",
        "react-dom": "^16.9.0 || ^17 || ^18"
      }
    },
    "node_modules/react-dom": {
      "version": "18.3.1",
      "resolved": "https://registry.npmjs.org/react-dom/-/react-dom-18.3.1.tgz",
      "integrity": "sha512-5m4nQKp+rZRb09LNH59GM4BxTh9251/ylbKIbpe7TpGxfJ+9kv6BLkLBXIjjspbgbnIBNqlI23tRnTWT0snUIw==",
      "license": "MIT",
      "dependencies": {
        "loose-envify": "^1.1.0",
        "scheduler": "^0.23.2"
      },
      "peerDependencies": {
        "react": "^18.3.1"
      }
    },
    "node_modules/react-is": {
      "version": "16.13.1",
      "resolved": "https://registry.npmjs.org/react-is/-/react-is-16.13.1.tgz",
      "integrity": "sha512-24e6ynE2H+OKt4kqsOvNd8kBpV65zoxbA4BVsEOB3ARVWQki/DHzaUoC5KuON/BiccDaCCTZBuOcfZs70kR8bQ==",
      "license": "MIT"
    },
    "node_modules/react-leaflet": {
      "version": "4.2.1",
      "resolved": "https://registry.npmjs.org/react-leaflet/-/react-leaflet-4.2.1.tgz",
      "integrity": "sha512-p9chkvhcKrWn/H/1FFeVSqLdReGwn2qmiobOQGO3BifX+/vV/39qhY8dGqbdcPh1e6jxh/QHriLXr7a4eLFK4Q==",
      "license": "Hippocratic-2.1",
      "dependencies": {
        "@react-leaflet/core": "^2.1.0"
      },
      "peerDependencies": {
        "leaflet": "^1.9.0",
        "react": "^18.0.0",
        "react-dom": "^18.0.0"
      }
    },
    "node_modules/react-onclickoutside": {
      "version": "6.13.1",
      "resolved": "https://registry.npmjs.org/react-onclickoutside/-/react-onclickoutside-6.13.1.tgz",
      "integrity": "sha512-LdrrxK/Yh9zbBQdFbMTXPp3dTSN9B+9YJQucdDu3JNKRrbdU+H+/TVONJoWtOwy4II8Sqf1y/DTI6w/vGPYW0w==",
      "license": "MIT",
      "funding": {
        "type": "individual",
        "url": "https://github.com/Pomax/react-onclickoutside/blob/master/FUNDING.md"
      },
      "peerDependencies": {
        "react": "^15.5.x || ^16.x || ^17.x || ^18.x",
        "react-dom": "^15.5.x || ^16.x || ^17.x || ^18.x"
      }
    },
    "node_modules/react-select": {
      "version": "5.8.0",
      "resolved": "https://registry.npmjs.org/react-select/-/react-select-5.8.0.tgz",
      "integrity": "sha512-TfjLDo58XrhP6VG5M/Mi56Us0Yt8X7xD6cDybC7yoRMUNm7BGO7qk8J0TLQOua/prb8vUOtsfnXZwfm30HGsAA==",
      "license": "MIT",
      "dependencies": {
        "@babel/runtime": "^7.12.0",
        "@emotion/cache": "^11.4.0",
        "@emotion/react": "^11.8.1",
        "@floating-ui/dom": "^1.0.1",
        "@types/react-transition-group": "^4.4.0",
        "memoize-one": "^6.0.0",
        "prop-types": "^15.6.0",
        "react-transition-group": "^4.3.0",
        "use-isomorphic-layout-effect": "^1.1.2"
      },
      "peerDependencies": {
        "react": "^16.8.0 || ^17.0.0 || ^18.0.0",
        "react-dom": "^16.8.0 || ^17.0.0 || ^18.0.0"
      }
    },
    "node_modules/react-transition-group": {
      "version": "4.4.5",
      "resolved": "https://registry.npmjs.org/react-transition-group/-/react-transition-group-4.4.5.tgz",
      "integrity": "sha512-pZcd1MCJoiKiBR2NRxeCRg13uCXbydPnmB4EOeRrY7480qNWO8IIgQG6zlDkm6uRMsURXPuKq0GWtiM59a5Q6g==",
      "license": "BSD-3-Clause",
      "dependencies": {
        "@babel/runtime": "^7.5.5",
        "dom-helpers": "^5.0.1",
        "loose-envify": "^1.4.0",
        "prop-types": "^15.6.2"
      },
      "peerDependencies": {
        "react": ">=16.6.0",
        "react-dom": ">=16.6.0"
      }
    },
    "node_modules/read-cache": {
      "version": "1.0.0",
      "resolved": "https://registry.npmjs.org/read-cache/-/read-cache-1.0.0.tgz",
      "integrity": "sha512-Owdv/Ft7IjOgm/i0xvNDZ1LrRANRfew4b2prF3OWMQLxLfu3bS8FVhCsrSCMK4lR56Y9ya+AThoTpDCTxCmpRA==",
      "license": "MIT",
      "dependencies": {
        "pify": "^2.3.0"
      }
    },
    "node_modules/readdirp": {
      "version": "3.6.0",
      "resolved": "https://registry.npmjs.org/readdirp/-/readdirp-3.6.0.tgz",
      "integrity": "sha512-hOS089on8RduqdbhvQ5Z37A0ESjsqz6qnRcffsMU3495FuTdqSm+7bhJ29JvIOsBDEEnan5DPu9t3To9VRlMzA==",
      "license": "MIT",
      "dependencies": {
        "picomatch": "^2.2.1"
      },
      "engines": {
        "node": ">=8.10.0"
      }
    },
    "node_modules/reflect.getprototypeof": {
      "version": "1.0.6",
      "resolved": "https://registry.npmjs.org/reflect.getprototypeof/-/reflect.getprototypeof-1.0.6.tgz",
      "integrity": "sha512-fmfw4XgoDke3kdI6h4xcUz1dG8uaiv5q9gcEwLS4Pnth2kxT+GZ7YehS1JTMGBQmtV7Y4GFGbs2re2NqhdozUg==",
      "dev": true,
      "license": "MIT",
      "dependencies": {
        "call-bind": "^1.0.7",
        "define-properties": "^1.2.1",
        "es-abstract": "^1.23.1",
        "es-errors": "^1.3.0",
        "get-intrinsic": "^1.2.4",
        "globalthis": "^1.0.3",
        "which-builtin-type": "^1.1.3"
      },
      "engines": {
        "node": ">= 0.4"
      },
      "funding": {
        "url": "https://github.com/sponsors/ljharb"
      }
    },
    "node_modules/regenerator-runtime": {
      "version": "0.14.1",
      "resolved": "https://registry.npmjs.org/regenerator-runtime/-/regenerator-runtime-0.14.1.tgz",
      "integrity": "sha512-dYnhHh0nJoMfnkZs6GmmhFknAGRrLznOu5nc9ML+EJxGvrx6H7teuevqVqCuPcPK//3eDrrjQhehXVx9cnkGdw==",
      "license": "MIT"
    },
    "node_modules/regexp.prototype.flags": {
      "version": "1.5.2",
      "resolved": "https://registry.npmjs.org/regexp.prototype.flags/-/regexp.prototype.flags-1.5.2.tgz",
      "integrity": "sha512-NcDiDkTLuPR+++OCKB0nWafEmhg/Da8aUPLPMQbK+bxKKCm1/S5he+AqYa4PlMCVBalb4/yxIRub6qkEx5yJbw==",
      "dev": true,
      "license": "MIT",
      "dependencies": {
        "call-bind": "^1.0.6",
        "define-properties": "^1.2.1",
        "es-errors": "^1.3.0",
        "set-function-name": "^2.0.1"
      },
      "engines": {
        "node": ">= 0.4"
      },
      "funding": {
        "url": "https://github.com/sponsors/ljharb"
      }
    },
    "node_modules/resolve": {
      "version": "1.22.8",
      "resolved": "https://registry.npmjs.org/resolve/-/resolve-1.22.8.tgz",
      "integrity": "sha512-oKWePCxqpd6FlLvGV1VU0x7bkPmmCNolxzjMf4NczoDnQcIWrAF+cPtZn5i6n+RfD2d9i0tzpKnG6Yk168yIyw==",
      "license": "MIT",
      "dependencies": {
        "is-core-module": "^2.13.0",
        "path-parse": "^1.0.7",
        "supports-preserve-symlinks-flag": "^1.0.0"
      },
      "bin": {
        "resolve": "bin/resolve"
      },
      "funding": {
        "url": "https://github.com/sponsors/ljharb"
      }
    },
    "node_modules/resolve-from": {
      "version": "4.0.0",
      "resolved": "https://registry.npmjs.org/resolve-from/-/resolve-from-4.0.0.tgz",
      "integrity": "sha512-pb/MYmXstAkysRFx8piNI1tGFNQIFA3vkE3Gq4EuA1dF6gHp/+vgZqsCGJapvy8N3Q+4o7FwvquPJcnZ7RYy4g==",
      "license": "MIT",
      "engines": {
        "node": ">=4"
      }
    },
    "node_modules/resolve-pkg-maps": {
      "version": "1.0.0",
      "resolved": "https://registry.npmjs.org/resolve-pkg-maps/-/resolve-pkg-maps-1.0.0.tgz",
      "integrity": "sha512-seS2Tj26TBVOC2NIc2rOe2y2ZO7efxITtLZcGSOnHHNOQ7CkiUBfw0Iw2ck6xkIhPwLhKNLS8BO+hEpngQlqzw==",
      "dev": true,
      "license": "MIT",
      "funding": {
        "url": "https://github.com/privatenumber/resolve-pkg-maps?sponsor=1"
      }
    },
    "node_modules/reusify": {
      "version": "1.0.4",
      "resolved": "https://registry.npmjs.org/reusify/-/reusify-1.0.4.tgz",
      "integrity": "sha512-U9nH88a3fc/ekCF1l0/UP1IosiuIjyTh7hBvXVMHYgVcfGvt897Xguj2UOLDeI5BG2m7/uwyaLVT6fbtCwTyzw==",
      "license": "MIT",
      "engines": {
        "iojs": ">=1.0.0",
        "node": ">=0.10.0"
      }
    },
    "node_modules/rimraf": {
      "version": "3.0.2",
      "resolved": "https://registry.npmjs.org/rimraf/-/rimraf-3.0.2.tgz",
      "integrity": "sha512-JZkJMZkAGFFPP2YqXZXPbMlMBgsxzE8ILs4lMIX/2o0L9UBw9O/Y3o6wFw/i9YLapcUJWwqbi3kdxIPdC62TIA==",
      "deprecated": "Rimraf versions prior to v4 are no longer supported",
      "dev": true,
      "license": "ISC",
      "dependencies": {
        "glob": "^7.1.3"
      },
      "bin": {
        "rimraf": "bin.js"
      },
      "funding": {
        "url": "https://github.com/sponsors/isaacs"
      }
    },
    "node_modules/rimraf/node_modules/glob": {
      "version": "7.2.3",
      "resolved": "https://registry.npmjs.org/glob/-/glob-7.2.3.tgz",
      "integrity": "sha512-nFR0zLpU2YCaRxwoCJvL6UvCH2JFyFVIvwTLsIf21AuHlMskA1hhTdk+LlYJtOlYt9v6dvszD2BGRqBL+iQK9Q==",
      "deprecated": "Glob versions prior to v9 are no longer supported",
      "dev": true,
      "license": "ISC",
      "dependencies": {
        "fs.realpath": "^1.0.0",
        "inflight": "^1.0.4",
        "inherits": "2",
        "minimatch": "^3.1.1",
        "once": "^1.3.0",
        "path-is-absolute": "^1.0.0"
      },
      "engines": {
        "node": "*"
      },
      "funding": {
        "url": "https://github.com/sponsors/isaacs"
      }
    },
    "node_modules/run-parallel": {
      "version": "1.2.0",
      "resolved": "https://registry.npmjs.org/run-parallel/-/run-parallel-1.2.0.tgz",
      "integrity": "sha512-5l4VyZR86LZ/lDxZTR6jqL8AFE2S0IFLMP26AbjsLVADxHdhB/c0GUsH+y39UfCi3dzz8OlQuPmnaJOMoDHQBA==",
      "funding": [
        {
          "type": "github",
          "url": "https://github.com/sponsors/feross"
        },
        {
          "type": "patreon",
          "url": "https://www.patreon.com/feross"
        },
        {
          "type": "consulting",
          "url": "https://feross.org/support"
        }
      ],
      "license": "MIT",
      "dependencies": {
        "queue-microtask": "^1.2.2"
      }
    },
    "node_modules/safe-array-concat": {
      "version": "1.1.2",
      "resolved": "https://registry.npmjs.org/safe-array-concat/-/safe-array-concat-1.1.2.tgz",
      "integrity": "sha512-vj6RsCsWBCf19jIeHEfkRMw8DPiBb+DMXklQ/1SGDHOMlHdPUkZXFQ2YdplS23zESTijAcurb1aSgJA3AgMu1Q==",
      "dev": true,
      "license": "MIT",
      "dependencies": {
        "call-bind": "^1.0.7",
        "get-intrinsic": "^1.2.4",
        "has-symbols": "^1.0.3",
        "isarray": "^2.0.5"
      },
      "engines": {
        "node": ">=0.4"
      },
      "funding": {
        "url": "https://github.com/sponsors/ljharb"
      }
    },
    "node_modules/safe-regex-test": {
      "version": "1.0.3",
      "resolved": "https://registry.npmjs.org/safe-regex-test/-/safe-regex-test-1.0.3.tgz",
      "integrity": "sha512-CdASjNJPvRa7roO6Ra/gLYBTzYzzPyyBXxIMdGW3USQLyjWEls2RgW5UBTXaQVp+OrpeCK3bLem8smtmheoRuw==",
      "dev": true,
      "license": "MIT",
      "dependencies": {
        "call-bind": "^1.0.6",
        "es-errors": "^1.3.0",
        "is-regex": "^1.1.4"
      },
      "engines": {
        "node": ">= 0.4"
      },
      "funding": {
        "url": "https://github.com/sponsors/ljharb"
      }
    },
    "node_modules/scheduler": {
      "version": "0.23.2",
      "resolved": "https://registry.npmjs.org/scheduler/-/scheduler-0.23.2.tgz",
      "integrity": "sha512-UOShsPwz7NrMUqhR6t0hWjFduvOzbtv7toDH1/hIrfRNIDBnnBWd0CwJTGvTpngVlmwGCdP9/Zl/tVrDqcuYzQ==",
      "license": "MIT",
      "dependencies": {
        "loose-envify": "^1.1.0"
      }
    },
    "node_modules/semver": {
      "version": "7.6.2",
      "resolved": "https://registry.npmjs.org/semver/-/semver-7.6.2.tgz",
      "integrity": "sha512-FNAIBWCx9qcRhoHcgcJ0gvU7SN1lYU2ZXuSfl04bSC5OpvDHFyJCjdNHomPXxjQlCBU67YW64PzY7/VIEH7F2w==",
      "dev": true,
      "license": "ISC",
      "bin": {
        "semver": "bin/semver.js"
      },
      "engines": {
        "node": ">=10"
      }
    },
    "node_modules/set-function-length": {
      "version": "1.2.2",
      "resolved": "https://registry.npmjs.org/set-function-length/-/set-function-length-1.2.2.tgz",
      "integrity": "sha512-pgRc4hJ4/sNjWCSS9AmnS40x3bNMDTknHgL5UaMBTMyJnU90EgWh1Rz+MC9eFu4BuN/UwZjKQuY/1v3rM7HMfg==",
      "dev": true,
      "license": "MIT",
      "dependencies": {
        "define-data-property": "^1.1.4",
        "es-errors": "^1.3.0",
        "function-bind": "^1.1.2",
        "get-intrinsic": "^1.2.4",
        "gopd": "^1.0.1",
        "has-property-descriptors": "^1.0.2"
      },
      "engines": {
        "node": ">= 0.4"
      }
    },
    "node_modules/set-function-name": {
      "version": "2.0.2",
      "resolved": "https://registry.npmjs.org/set-function-name/-/set-function-name-2.0.2.tgz",
      "integrity": "sha512-7PGFlmtwsEADb0WYyvCMa1t+yke6daIG4Wirafur5kcf+MhUnPms1UeR0CKQdTZD81yESwMHbtn+TR+dMviakQ==",
      "dev": true,
      "license": "MIT",
      "dependencies": {
        "define-data-property": "^1.1.4",
        "es-errors": "^1.3.0",
        "functions-have-names": "^1.2.3",
        "has-property-descriptors": "^1.0.2"
      },
      "engines": {
        "node": ">= 0.4"
      }
    },
    "node_modules/shebang-command": {
      "version": "2.0.0",
      "resolved": "https://registry.npmjs.org/shebang-command/-/shebang-command-2.0.0.tgz",
      "integrity": "sha512-kHxr2zZpYtdmrN1qDjrrX/Z1rR1kG8Dx+gkpK1G4eXmvXswmcE1hTWBWYUzlraYw1/yZp6YuDY77YtvbN0dmDA==",
      "license": "MIT",
      "dependencies": {
        "shebang-regex": "^3.0.0"
      },
      "engines": {
        "node": ">=8"
      }
    },
    "node_modules/shebang-regex": {
      "version": "3.0.0",
      "resolved": "https://registry.npmjs.org/shebang-regex/-/shebang-regex-3.0.0.tgz",
      "integrity": "sha512-7++dFhtcx3353uBaq8DDR4NuxBetBzC7ZQOhmTQInHEd6bSrXdiEyzCvG07Z44UYdLShWUyXt5M/yhz8ekcb1A==",
      "license": "MIT",
      "engines": {
        "node": ">=8"
      }
    },
    "node_modules/side-channel": {
      "version": "1.0.6",
      "resolved": "https://registry.npmjs.org/side-channel/-/side-channel-1.0.6.tgz",
      "integrity": "sha512-fDW/EZ6Q9RiO8eFG8Hj+7u/oW+XrPTIChwCOM2+th2A6OblDtYYIpve9m+KvI9Z4C9qSEXlaGR6bTEYHReuglA==",
      "dev": true,
      "license": "MIT",
      "dependencies": {
        "call-bind": "^1.0.7",
        "es-errors": "^1.3.0",
        "get-intrinsic": "^1.2.4",
        "object-inspect": "^1.13.1"
      },
      "engines": {
        "node": ">= 0.4"
      },
      "funding": {
        "url": "https://github.com/sponsors/ljharb"
      }
    },
    "node_modules/signal-exit": {
      "version": "4.1.0",
      "resolved": "https://registry.npmjs.org/signal-exit/-/signal-exit-4.1.0.tgz",
      "integrity": "sha512-bzyZ1e88w9O1iNJbKnOlvYTrWPDl46O1bG0D3XInv+9tkPrxrN8jUUTiFlDkkmKWgn1M6CfIA13SuGqOa9Korw==",
      "license": "ISC",
      "engines": {
        "node": ">=14"
      },
      "funding": {
        "url": "https://github.com/sponsors/isaacs"
      }
    },
    "node_modules/slash": {
      "version": "3.0.0",
      "resolved": "https://registry.npmjs.org/slash/-/slash-3.0.0.tgz",
      "integrity": "sha512-g9Q1haeby36OSStwb4ntCGGGaKsaVSjQ68fBxoQcutl5fS1vuY18H3wSt3jFyFtrkx+Kz0V1G85A4MyAdDMi2Q==",
      "dev": true,
      "license": "MIT",
      "engines": {
        "node": ">=8"
      }
    },
    "node_modules/source-map": {
      "version": "0.5.7",
      "resolved": "https://registry.npmjs.org/source-map/-/source-map-0.5.7.tgz",
      "integrity": "sha512-LbrmJOMUSdEVxIKvdcJzQC+nQhe8FUZQTXQy6+I75skNgn3OoQ0DZA8YnFa7gp8tqtL3KPf1kmo0R5DoApeSGQ==",
      "license": "BSD-3-Clause",
      "engines": {
        "node": ">=0.10.0"
      }
    },
    "node_modules/source-map-js": {
      "version": "1.2.0",
      "resolved": "https://registry.npmjs.org/source-map-js/-/source-map-js-1.2.0.tgz",
      "integrity": "sha512-itJW8lvSA0TXEphiRoawsCksnlf8SyvmFzIhltqAHluXd88pkCd+cXJVHTDwdCr0IzwptSm035IHQktUu1QUMg==",
      "license": "BSD-3-Clause",
      "engines": {
        "node": ">=0.10.0"
      }
    },
    "node_modules/streamsearch": {
      "version": "1.1.0",
      "resolved": "https://registry.npmjs.org/streamsearch/-/streamsearch-1.1.0.tgz",
      "integrity": "sha512-Mcc5wHehp9aXz1ax6bZUyY5afg9u2rv5cqQI3mRrYkGC8rW2hM02jWuwjtL++LS5qinSyhj2QfLyNsuc+VsExg==",
      "engines": {
        "node": ">=10.0.0"
      }
    },
    "node_modules/string-width": {
      "version": "5.1.2",
      "resolved": "https://registry.npmjs.org/string-width/-/string-width-5.1.2.tgz",
      "integrity": "sha512-HnLOCR3vjcY8beoNLtcjZ5/nxn2afmME6lhrDrebokqMap+XbeW8n9TXpPDOqdGK5qcI3oT0GKTW6wC7EMiVqA==",
      "license": "MIT",
      "dependencies": {
        "eastasianwidth": "^0.2.0",
        "emoji-regex": "^9.2.2",
        "strip-ansi": "^7.0.1"
      },
      "engines": {
        "node": ">=12"
      },
      "funding": {
        "url": "https://github.com/sponsors/sindresorhus"
      }
    },
    "node_modules/string-width-cjs": {
      "name": "string-width",
      "version": "4.2.3",
      "resolved": "https://registry.npmjs.org/string-width/-/string-width-4.2.3.tgz",
      "integrity": "sha512-wKyQRQpjJ0sIp62ErSZdGsjMJWsap5oRNihHhu6G7JVO/9jIB6UyevL+tXuOqrng8j/cxKTWyWUwvSTriiZz/g==",
      "license": "MIT",
      "dependencies": {
        "emoji-regex": "^8.0.0",
        "is-fullwidth-code-point": "^3.0.0",
        "strip-ansi": "^6.0.1"
      },
      "engines": {
        "node": ">=8"
      }
    },
    "node_modules/string-width-cjs/node_modules/emoji-regex": {
      "version": "8.0.0",
      "resolved": "https://registry.npmjs.org/emoji-regex/-/emoji-regex-8.0.0.tgz",
      "integrity": "sha512-MSjYzcWNOA0ewAHpz0MxpYFvwg6yjy1NG3xteoqz644VCo/RPgnr1/GGt+ic3iJTzQ8Eu3TdM14SawnVUmGE6A==",
      "license": "MIT"
    },
    "node_modules/string-width/node_modules/ansi-regex": {
      "version": "6.0.1",
      "resolved": "https://registry.npmjs.org/ansi-regex/-/ansi-regex-6.0.1.tgz",
      "integrity": "sha512-n5M855fKb2SsfMIiFFoVrABHJC8QtHwVx+mHWP3QcEqBHYienj5dHSgjbxtC0WEZXYt4wcD6zrQElDPhFuZgfA==",
      "license": "MIT",
      "engines": {
        "node": ">=12"
      },
      "funding": {
        "url": "https://github.com/chalk/ansi-regex?sponsor=1"
      }
    },
    "node_modules/string-width/node_modules/strip-ansi": {
      "version": "7.1.0",
      "resolved": "https://registry.npmjs.org/strip-ansi/-/strip-ansi-7.1.0.tgz",
      "integrity": "sha512-iq6eVVI64nQQTRYq2KtEg2d2uU7LElhTJwsH4YzIHZshxlgZms/wIc4VoDQTlG/IvVIrBKG06CrZnp0qv7hkcQ==",
      "license": "MIT",
      "dependencies": {
        "ansi-regex": "^6.0.1"
      },
      "engines": {
        "node": ">=12"
      },
      "funding": {
        "url": "https://github.com/chalk/strip-ansi?sponsor=1"
      }
    },
    "node_modules/string.prototype.matchall": {
      "version": "4.0.11",
      "resolved": "https://registry.npmjs.org/string.prototype.matchall/-/string.prototype.matchall-4.0.11.tgz",
      "integrity": "sha512-NUdh0aDavY2og7IbBPenWqR9exH+E26Sv8e0/eTe1tltDGZL+GtBkDAnnyBtmekfK6/Dq3MkcGtzXFEd1LQrtg==",
      "dev": true,
      "license": "MIT",
      "dependencies": {
        "call-bind": "^1.0.7",
        "define-properties": "^1.2.1",
        "es-abstract": "^1.23.2",
        "es-errors": "^1.3.0",
        "es-object-atoms": "^1.0.0",
        "get-intrinsic": "^1.2.4",
        "gopd": "^1.0.1",
        "has-symbols": "^1.0.3",
        "internal-slot": "^1.0.7",
        "regexp.prototype.flags": "^1.5.2",
        "set-function-name": "^2.0.2",
        "side-channel": "^1.0.6"
      },
      "engines": {
        "node": ">= 0.4"
      },
      "funding": {
        "url": "https://github.com/sponsors/ljharb"
      }
    },
    "node_modules/string.prototype.trim": {
      "version": "1.2.9",
      "resolved": "https://registry.npmjs.org/string.prototype.trim/-/string.prototype.trim-1.2.9.tgz",
      "integrity": "sha512-klHuCNxiMZ8MlsOihJhJEBJAiMVqU3Z2nEXWfWnIqjN0gEFS9J9+IxKozWWtQGcgoa1WUZzLjKPTr4ZHNFTFxw==",
      "dev": true,
      "license": "MIT",
      "dependencies": {
        "call-bind": "^1.0.7",
        "define-properties": "^1.2.1",
        "es-abstract": "^1.23.0",
        "es-object-atoms": "^1.0.0"
      },
      "engines": {
        "node": ">= 0.4"
      },
      "funding": {
        "url": "https://github.com/sponsors/ljharb"
      }
    },
    "node_modules/string.prototype.trimend": {
      "version": "1.0.8",
      "resolved": "https://registry.npmjs.org/string.prototype.trimend/-/string.prototype.trimend-1.0.8.tgz",
      "integrity": "sha512-p73uL5VCHCO2BZZ6krwwQE3kCzM7NKmis8S//xEC6fQonchbum4eP6kR4DLEjQFO3Wnj3Fuo8NM0kOSjVdHjZQ==",
      "dev": true,
      "license": "MIT",
      "dependencies": {
        "call-bind": "^1.0.7",
        "define-properties": "^1.2.1",
        "es-object-atoms": "^1.0.0"
      },
      "funding": {
        "url": "https://github.com/sponsors/ljharb"
      }
    },
    "node_modules/string.prototype.trimstart": {
      "version": "1.0.8",
      "resolved": "https://registry.npmjs.org/string.prototype.trimstart/-/string.prototype.trimstart-1.0.8.tgz",
      "integrity": "sha512-UXSH262CSZY1tfu3G3Secr6uGLCFVPMhIqHjlgCUtCCcgihYc/xKs9djMTMUOb2j1mVSeU8EU6NWc/iQKU6Gfg==",
      "dev": true,
      "license": "MIT",
      "dependencies": {
        "call-bind": "^1.0.7",
        "define-properties": "^1.2.1",
        "es-object-atoms": "^1.0.0"
      },
      "engines": {
        "node": ">= 0.4"
      },
      "funding": {
        "url": "https://github.com/sponsors/ljharb"
      }
    },
    "node_modules/strip-ansi": {
      "version": "6.0.1",
      "resolved": "https://registry.npmjs.org/strip-ansi/-/strip-ansi-6.0.1.tgz",
      "integrity": "sha512-Y38VPSHcqkFrCpFnQ9vuSXmquuv5oXOKpGeT6aGrr3o3Gc9AlVa6JBfUSOCnbxGGZF+/0ooI7KrPuUSztUdU5A==",
      "license": "MIT",
      "dependencies": {
        "ansi-regex": "^5.0.1"
      },
      "engines": {
        "node": ">=8"
      }
    },
    "node_modules/strip-ansi-cjs": {
      "name": "strip-ansi",
      "version": "6.0.1",
      "resolved": "https://registry.npmjs.org/strip-ansi/-/strip-ansi-6.0.1.tgz",
      "integrity": "sha512-Y38VPSHcqkFrCpFnQ9vuSXmquuv5oXOKpGeT6aGrr3o3Gc9AlVa6JBfUSOCnbxGGZF+/0ooI7KrPuUSztUdU5A==",
      "license": "MIT",
      "dependencies": {
        "ansi-regex": "^5.0.1"
      },
      "engines": {
        "node": ">=8"
      }
    },
    "node_modules/strip-bom": {
      "version": "3.0.0",
      "resolved": "https://registry.npmjs.org/strip-bom/-/strip-bom-3.0.0.tgz",
      "integrity": "sha512-vavAMRXOgBVNF6nyEEmL3DBK19iRpDcoIwW+swQ+CbGiu7lju6t+JklA1MHweoWtadgt4ISVUsXLyDq34ddcwA==",
      "dev": true,
      "license": "MIT",
      "engines": {
        "node": ">=4"
      }
    },
    "node_modules/strip-json-comments": {
      "version": "3.1.1",
      "resolved": "https://registry.npmjs.org/strip-json-comments/-/strip-json-comments-3.1.1.tgz",
      "integrity": "sha512-6fPc+R4ihwqP6N/aIv2f1gMH8lOVtWQHoqC4yK6oSDVVocumAsfCqjkXnqiYMhmMwS/mEHLp7Vehlt3ql6lEig==",
      "dev": true,
      "license": "MIT",
      "engines": {
        "node": ">=8"
      },
      "funding": {
        "url": "https://github.com/sponsors/sindresorhus"
      }
    },
    "node_modules/styled-jsx": {
      "version": "5.1.1",
      "resolved": "https://registry.npmjs.org/styled-jsx/-/styled-jsx-5.1.1.tgz",
      "integrity": "sha512-pW7uC1l4mBZ8ugbiZrcIsiIvVx1UmTfw7UkC3Um2tmfUq9Bhk8IiyEIPl6F8agHgjzku6j0xQEZbfA5uSgSaCw==",
      "license": "MIT",
      "dependencies": {
        "client-only": "0.0.1"
      },
      "engines": {
        "node": ">= 12.0.0"
      },
      "peerDependencies": {
        "react": ">= 16.8.0 || 17.x.x || ^18.0.0-0"
      },
      "peerDependenciesMeta": {
        "@babel/core": {
          "optional": true
        },
        "babel-plugin-macros": {
          "optional": true
        }
      }
    },
    "node_modules/stylis": {
      "version": "4.2.0",
      "resolved": "https://registry.npmjs.org/stylis/-/stylis-4.2.0.tgz",
      "integrity": "sha512-Orov6g6BB1sDfYgzWfTHDOxamtX1bE/zo104Dh9e6fqJ3PooipYyfJ0pUmrZO2wAvO8YbEyeFrkV91XTsGMSrw==",
      "license": "MIT"
    },
    "node_modules/sucrase": {
      "version": "3.35.0",
      "resolved": "https://registry.npmjs.org/sucrase/-/sucrase-3.35.0.tgz",
      "integrity": "sha512-8EbVDiu9iN/nESwxeSxDKe0dunta1GOlHufmSSXxMD2z2/tMZpDMpvXQGsc+ajGo8y2uYUmixaSRUc/QPoQ0GA==",
      "license": "MIT",
      "dependencies": {
        "@jridgewell/gen-mapping": "^0.3.2",
        "commander": "^4.0.0",
        "glob": "^10.3.10",
        "lines-and-columns": "^1.1.6",
        "mz": "^2.7.0",
        "pirates": "^4.0.1",
        "ts-interface-checker": "^0.1.9"
      },
      "bin": {
        "sucrase": "bin/sucrase",
        "sucrase-node": "bin/sucrase-node"
      },
      "engines": {
        "node": ">=16 || 14 >=14.17"
      }
    },
    "node_modules/supports-color": {
      "version": "7.2.0",
      "resolved": "https://registry.npmjs.org/supports-color/-/supports-color-7.2.0.tgz",
      "integrity": "sha512-qpCAvRl9stuOHveKsn7HncJRvv501qIacKzQlO/+Lwxc9+0q2wLyv4Dfvt80/DPn2pqOBsJdDiogXGR9+OvwRw==",
      "dev": true,
      "license": "MIT",
      "dependencies": {
        "has-flag": "^4.0.0"
      },
      "engines": {
        "node": ">=8"
      }
    },
    "node_modules/supports-preserve-symlinks-flag": {
      "version": "1.0.0",
      "resolved": "https://registry.npmjs.org/supports-preserve-symlinks-flag/-/supports-preserve-symlinks-flag-1.0.0.tgz",
      "integrity": "sha512-ot0WnXS9fgdkgIcePe6RHNk1WA8+muPa6cSjeR3V8K27q9BB1rTE3R1p7Hv0z1ZyAc8s6Vvv8DIyWf681MAt0w==",
      "license": "MIT",
      "engines": {
        "node": ">= 0.4"
      },
      "funding": {
        "url": "https://github.com/sponsors/ljharb"
      }
    },
    "node_modules/tabbable": {
      "version": "6.2.0",
      "resolved": "https://registry.npmjs.org/tabbable/-/tabbable-6.2.0.tgz",
      "integrity": "sha512-Cat63mxsVJlzYvN51JmVXIgNoUokrIaT2zLclCXjRd8boZ0004U4KCs/sToJ75C6sdlByWxpYnb5Boif1VSFew==",
      "license": "MIT"
    },
    "node_modules/tailwindcss": {
      "version": "3.4.4",
      "resolved": "https://registry.npmjs.org/tailwindcss/-/tailwindcss-3.4.4.tgz",
      "integrity": "sha512-ZoyXOdJjISB7/BcLTR6SEsLgKtDStYyYZVLsUtWChO4Ps20CBad7lfJKVDiejocV4ME1hLmyY0WJE3hSDcmQ2A==",
      "license": "MIT",
      "dependencies": {
        "@alloc/quick-lru": "^5.2.0",
        "arg": "^5.0.2",
        "chokidar": "^3.5.3",
        "didyoumean": "^1.2.2",
        "dlv": "^1.1.3",
        "fast-glob": "^3.3.0",
        "glob-parent": "^6.0.2",
        "is-glob": "^4.0.3",
        "jiti": "^1.21.0",
        "lilconfig": "^2.1.0",
        "micromatch": "^4.0.5",
        "normalize-path": "^3.0.0",
        "object-hash": "^3.0.0",
        "picocolors": "^1.0.0",
        "postcss": "^8.4.23",
        "postcss-import": "^15.1.0",
        "postcss-js": "^4.0.1",
        "postcss-load-config": "^4.0.1",
        "postcss-nested": "^6.0.1",
        "postcss-selector-parser": "^6.0.11",
        "resolve": "^1.22.2",
        "sucrase": "^3.32.0"
      },
      "bin": {
        "tailwind": "lib/cli.js",
        "tailwindcss": "lib/cli.js"
      },
      "engines": {
        "node": ">=14.0.0"
      }
    },
    "node_modules/tapable": {
      "version": "2.2.1",
      "resolved": "https://registry.npmjs.org/tapable/-/tapable-2.2.1.tgz",
      "integrity": "sha512-GNzQvQTOIP6RyTfE2Qxb8ZVlNmw0n88vp1szwWRimP02mnTsx3Wtn5qRdqY9w2XduFNUgvOwhNnQsjwCp+kqaQ==",
      "dev": true,
      "license": "MIT",
      "engines": {
        "node": ">=6"
      }
    },
    "node_modules/text-table": {
      "version": "0.2.0",
      "resolved": "https://registry.npmjs.org/text-table/-/text-table-0.2.0.tgz",
      "integrity": "sha512-N+8UisAXDGk8PFXP4HAzVR9nbfmVJ3zYLAWiTIoqC5v5isinhr+r5uaO8+7r3BMfuNIufIsA7RdpVgacC2cSpw==",
      "dev": true,
      "license": "MIT"
    },
    "node_modules/thenify": {
      "version": "3.3.1",
      "resolved": "https://registry.npmjs.org/thenify/-/thenify-3.3.1.tgz",
      "integrity": "sha512-RVZSIV5IG10Hk3enotrhvz0T9em6cyHBLkH/YAZuKqd8hRkKhSfCGIcP2KUY0EPxndzANBmNllzWPwak+bheSw==",
      "license": "MIT",
      "dependencies": {
        "any-promise": "^1.0.0"
      }
    },
    "node_modules/thenify-all": {
      "version": "1.6.0",
      "resolved": "https://registry.npmjs.org/thenify-all/-/thenify-all-1.6.0.tgz",
      "integrity": "sha512-RNxQH/qI8/t3thXJDwcstUO4zeqo64+Uy/+sNVRBx4Xn2OX+OZ9oP+iJnNFqplFra2ZUVeKCSa2oVWi3T4uVmA==",
      "license": "MIT",
      "dependencies": {
        "thenify": ">= 3.1.0 < 4"
      },
      "engines": {
        "node": ">=0.8"
      }
    },
    "node_modules/to-fast-properties": {
      "version": "2.0.0",
      "resolved": "https://registry.npmjs.org/to-fast-properties/-/to-fast-properties-2.0.0.tgz",
      "integrity": "sha512-/OaKK0xYrs3DmxRYqL/yDc+FxFUVYhDlXMhRmv3z915w2HF1tnN1omB354j8VUGO/hbRzyD6Y3sA7v7GS/ceog==",
      "license": "MIT",
      "engines": {
        "node": ">=4"
      }
    },
    "node_modules/to-regex-range": {
      "version": "5.0.1",
      "resolved": "https://registry.npmjs.org/to-regex-range/-/to-regex-range-5.0.1.tgz",
      "integrity": "sha512-65P7iz6X5yEr1cwcgvQxbbIw7Uk3gOy5dIdtZ4rDveLqhrdJP+Li/Hx6tyK0NEb+2GCyneCMJiGqrADCSNk8sQ==",
      "license": "MIT",
      "dependencies": {
        "is-number": "^7.0.0"
      },
      "engines": {
        "node": ">=8.0"
      }
    },
    "node_modules/ts-api-utils": {
      "version": "1.3.0",
      "resolved": "https://registry.npmjs.org/ts-api-utils/-/ts-api-utils-1.3.0.tgz",
      "integrity": "sha512-UQMIo7pb8WRomKR1/+MFVLTroIvDVtMX3K6OUir8ynLyzB8Jeriont2bTAtmNPa1ekAgN7YPDyf6V+ygrdU+eQ==",
      "dev": true,
      "license": "MIT",
      "engines": {
        "node": ">=16"
      },
      "peerDependencies": {
        "typescript": ">=4.2.0"
      }
    },
    "node_modules/ts-interface-checker": {
      "version": "0.1.13",
      "resolved": "https://registry.npmjs.org/ts-interface-checker/-/ts-interface-checker-0.1.13.tgz",
      "integrity": "sha512-Y/arvbn+rrz3JCKl9C4kVNfTfSm2/mEp5FSz5EsZSANGPSlQrpRI5M4PKF+mJnE52jOO90PnPSc3Ur3bTQw0gA==",
      "license": "Apache-2.0"
    },
    "node_modules/tsconfig-paths": {
      "version": "3.15.0",
      "resolved": "https://registry.npmjs.org/tsconfig-paths/-/tsconfig-paths-3.15.0.tgz",
      "integrity": "sha512-2Ac2RgzDe/cn48GvOe3M+o82pEFewD3UPbyoUHHdKasHwJKjds4fLXWf/Ux5kATBKN20oaFGu+jbElp1pos0mg==",
      "dev": true,
      "license": "MIT",
      "dependencies": {
        "@types/json5": "^0.0.29",
        "json5": "^1.0.2",
        "minimist": "^1.2.6",
        "strip-bom": "^3.0.0"
      }
    },
    "node_modules/tslib": {
      "version": "2.6.3",
      "resolved": "https://registry.npmjs.org/tslib/-/tslib-2.6.3.tgz",
      "integrity": "sha512-xNvxJEOUiWPGhUuUdQgAJPKOOJfGnIyKySOc09XkKsgdUV/3E2zvwZYdejjmRgPCgcym1juLH3226yA7sEFJKQ==",
      "license": "0BSD"
    },
    "node_modules/type-check": {
      "version": "0.4.0",
      "resolved": "https://registry.npmjs.org/type-check/-/type-check-0.4.0.tgz",
      "integrity": "sha512-XleUoc9uwGXqjWwXaUTZAmzMcFZ5858QA2vvx1Ur5xIcixXIP+8LnFDgRplU30us6teqdlskFfu+ae4K79Ooew==",
      "dev": true,
      "license": "MIT",
      "dependencies": {
        "prelude-ls": "^1.2.1"
      },
      "engines": {
        "node": ">= 0.8.0"
      }
    },
    "node_modules/type-fest": {
      "version": "0.20.2",
      "resolved": "https://registry.npmjs.org/type-fest/-/type-fest-0.20.2.tgz",
      "integrity": "sha512-Ne+eE4r0/iWnpAxD852z3A+N0Bt5RN//NjJwRd2VFHEmrywxf5vsZlh4R6lixl6B+wz/8d+maTSAkN1FIkI3LQ==",
      "dev": true,
      "license": "(MIT OR CC0-1.0)",
      "engines": {
        "node": ">=10"
      },
      "funding": {
        "url": "https://github.com/sponsors/sindresorhus"
      }
    },
    "node_modules/typed-array-buffer": {
      "version": "1.0.2",
      "resolved": "https://registry.npmjs.org/typed-array-buffer/-/typed-array-buffer-1.0.2.tgz",
      "integrity": "sha512-gEymJYKZtKXzzBzM4jqa9w6Q1Jjm7x2d+sh19AdsD4wqnMPDYyvwpsIc2Q/835kHuo3BEQ7CjelGhfTsoBb2MQ==",
      "dev": true,
      "license": "MIT",
      "dependencies": {
        "call-bind": "^1.0.7",
        "es-errors": "^1.3.0",
        "is-typed-array": "^1.1.13"
      },
      "engines": {
        "node": ">= 0.4"
      }
    },
    "node_modules/typed-array-byte-length": {
      "version": "1.0.1",
      "resolved": "https://registry.npmjs.org/typed-array-byte-length/-/typed-array-byte-length-1.0.1.tgz",
      "integrity": "sha512-3iMJ9q0ao7WE9tWcaYKIptkNBuOIcZCCT0d4MRvuuH88fEoEH62IuQe0OtraD3ebQEoTRk8XCBoknUNc1Y67pw==",
      "dev": true,
      "license": "MIT",
      "dependencies": {
        "call-bind": "^1.0.7",
        "for-each": "^0.3.3",
        "gopd": "^1.0.1",
        "has-proto": "^1.0.3",
        "is-typed-array": "^1.1.13"
      },
      "engines": {
        "node": ">= 0.4"
      },
      "funding": {
        "url": "https://github.com/sponsors/ljharb"
      }
    },
    "node_modules/typed-array-byte-offset": {
      "version": "1.0.2",
      "resolved": "https://registry.npmjs.org/typed-array-byte-offset/-/typed-array-byte-offset-1.0.2.tgz",
      "integrity": "sha512-Ous0vodHa56FviZucS2E63zkgtgrACj7omjwd/8lTEMEPFFyjfixMZ1ZXenpgCFBBt4EC1J2XsyVS2gkG0eTFA==",
      "dev": true,
      "license": "MIT",
      "dependencies": {
        "available-typed-arrays": "^1.0.7",
        "call-bind": "^1.0.7",
        "for-each": "^0.3.3",
        "gopd": "^1.0.1",
        "has-proto": "^1.0.3",
        "is-typed-array": "^1.1.13"
      },
      "engines": {
        "node": ">= 0.4"
      },
      "funding": {
        "url": "https://github.com/sponsors/ljharb"
      }
    },
    "node_modules/typed-array-length": {
      "version": "1.0.6",
      "resolved": "https://registry.npmjs.org/typed-array-length/-/typed-array-length-1.0.6.tgz",
      "integrity": "sha512-/OxDN6OtAk5KBpGb28T+HZc2M+ADtvRxXrKKbUwtsLgdoxgX13hyy7ek6bFRl5+aBs2yZzB0c4CnQfAtVypW/g==",
      "dev": true,
      "license": "MIT",
      "dependencies": {
        "call-bind": "^1.0.7",
        "for-each": "^0.3.3",
        "gopd": "^1.0.1",
        "has-proto": "^1.0.3",
        "is-typed-array": "^1.1.13",
        "possible-typed-array-names": "^1.0.0"
      },
      "engines": {
        "node": ">= 0.4"
      },
      "funding": {
        "url": "https://github.com/sponsors/ljharb"
      }
    },
    "node_modules/typescript": {
      "version": "5.4.5",
      "resolved": "https://registry.npmjs.org/typescript/-/typescript-5.4.5.tgz",
      "integrity": "sha512-vcI4UpRgg81oIRUFwR0WSIHKt11nJ7SAVlYNIu+QpqeyXP+gpQJy/Z4+F0aGxSE4MqwjyXvW/TzgkLAx2AGHwQ==",
      "dev": true,
      "license": "Apache-2.0",
      "bin": {
        "tsc": "bin/tsc",
        "tsserver": "bin/tsserver"
      },
      "engines": {
        "node": ">=14.17"
      }
    },
    "node_modules/unbox-primitive": {
      "version": "1.0.2",
      "resolved": "https://registry.npmjs.org/unbox-primitive/-/unbox-primitive-1.0.2.tgz",
      "integrity": "sha512-61pPlCD9h51VoreyJ0BReideM3MDKMKnh6+V9L08331ipq6Q8OFXZYiqP6n/tbHx4s5I9uRhcye6BrbkizkBDw==",
      "dev": true,
      "license": "MIT",
      "dependencies": {
        "call-bind": "^1.0.2",
        "has-bigints": "^1.0.2",
        "has-symbols": "^1.0.3",
        "which-boxed-primitive": "^1.0.2"
      },
      "funding": {
        "url": "https://github.com/sponsors/ljharb"
      }
    },
    "node_modules/undici-types": {
      "version": "5.26.5",
      "resolved": "https://registry.npmjs.org/undici-types/-/undici-types-5.26.5.tgz",
      "integrity": "sha512-JlCMO+ehdEIKqlFxk6IfVoAUVmgz7cU7zD/h9XZ0qzeosSHmUJVOzSQvvYSYWXkFXC+IfLKSIffhv0sVZup6pA==",
      "dev": true,
      "license": "MIT"
    },
    "node_modules/uri-js": {
      "version": "4.4.1",
      "resolved": "https://registry.npmjs.org/uri-js/-/uri-js-4.4.1.tgz",
      "integrity": "sha512-7rKUyy33Q1yc98pQ1DAmLtwX109F7TIfWlW1Ydo8Wl1ii1SeHieeh0HHfPeL2fMXK6z0s8ecKs9frCuLJvndBg==",
      "dev": true,
      "license": "BSD-2-Clause",
      "dependencies": {
        "punycode": "^2.1.0"
      }
    },
    "node_modules/use-isomorphic-layout-effect": {
      "version": "1.1.2",
      "resolved": "https://registry.npmjs.org/use-isomorphic-layout-effect/-/use-isomorphic-layout-effect-1.1.2.tgz",
      "integrity": "sha512-49L8yCO3iGT/ZF9QttjwLF/ZD9Iwto5LnH5LmEdk/6cFmXddqi2ulF0edxTwjj+7mqvpVVGQWvbXZdn32wRSHA==",
      "license": "MIT",
      "peerDependencies": {
        "react": "^16.8.0 || ^17.0.0 || ^18.0.0"
      },
      "peerDependenciesMeta": {
        "@types/react": {
          "optional": true
        }
      }
    },
    "node_modules/util-deprecate": {
      "version": "1.0.2",
      "resolved": "https://registry.npmjs.org/util-deprecate/-/util-deprecate-1.0.2.tgz",
      "integrity": "sha512-EPD5q1uXyFxJpCrLnCc1nHnq3gOa6DZBocAIiI2TaSCA7VCJ1UJDMagCzIkXNsUYfD1daK//LTEQ8xiIbrHtcw==",
      "license": "MIT"
    },
    "node_modules/which": {
      "version": "2.0.2",
      "resolved": "https://registry.npmjs.org/which/-/which-2.0.2.tgz",
      "integrity": "sha512-BLI3Tl1TW3Pvl70l3yq3Y64i+awpwXqsGBYWkkqMtnbXgrMD+yj7rhW0kuEDxzJaYXGjEW5ogapKNMEKNMjibA==",
      "license": "ISC",
      "dependencies": {
        "isexe": "^2.0.0"
      },
      "bin": {
        "node-which": "bin/node-which"
      },
      "engines": {
        "node": ">= 8"
      }
    },
    "node_modules/which-boxed-primitive": {
      "version": "1.0.2",
      "resolved": "https://registry.npmjs.org/which-boxed-primitive/-/which-boxed-primitive-1.0.2.tgz",
      "integrity": "sha512-bwZdv0AKLpplFY2KZRX6TvyuN7ojjr7lwkg6ml0roIy9YeuSr7JS372qlNW18UQYzgYK9ziGcerWqZOmEn9VNg==",
      "dev": true,
      "license": "MIT",
      "dependencies": {
        "is-bigint": "^1.0.1",
        "is-boolean-object": "^1.1.0",
        "is-number-object": "^1.0.4",
        "is-string": "^1.0.5",
        "is-symbol": "^1.0.3"
      },
      "funding": {
        "url": "https://github.com/sponsors/ljharb"
      }
    },
    "node_modules/which-builtin-type": {
      "version": "1.1.3",
      "resolved": "https://registry.npmjs.org/which-builtin-type/-/which-builtin-type-1.1.3.tgz",
      "integrity": "sha512-YmjsSMDBYsM1CaFiayOVT06+KJeXf0o5M/CAd4o1lTadFAtacTUM49zoYxr/oroopFDfhvN6iEcBxUyc3gvKmw==",
      "dev": true,
      "license": "MIT",
      "dependencies": {
        "function.prototype.name": "^1.1.5",
        "has-tostringtag": "^1.0.0",
        "is-async-function": "^2.0.0",
        "is-date-object": "^1.0.5",
        "is-finalizationregistry": "^1.0.2",
        "is-generator-function": "^1.0.10",
        "is-regex": "^1.1.4",
        "is-weakref": "^1.0.2",
        "isarray": "^2.0.5",
        "which-boxed-primitive": "^1.0.2",
        "which-collection": "^1.0.1",
        "which-typed-array": "^1.1.9"
      },
      "engines": {
        "node": ">= 0.4"
      },
      "funding": {
        "url": "https://github.com/sponsors/ljharb"
      }
    },
    "node_modules/which-collection": {
      "version": "1.0.2",
      "resolved": "https://registry.npmjs.org/which-collection/-/which-collection-1.0.2.tgz",
      "integrity": "sha512-K4jVyjnBdgvc86Y6BkaLZEN933SwYOuBFkdmBu9ZfkcAbdVbpITnDmjvZ/aQjRXQrv5EPkTnD1s39GiiqbngCw==",
      "dev": true,
      "license": "MIT",
      "dependencies": {
        "is-map": "^2.0.3",
        "is-set": "^2.0.3",
        "is-weakmap": "^2.0.2",
        "is-weakset": "^2.0.3"
      },
      "engines": {
        "node": ">= 0.4"
      },
      "funding": {
        "url": "https://github.com/sponsors/ljharb"
      }
    },
    "node_modules/which-typed-array": {
      "version": "1.1.15",
      "resolved": "https://registry.npmjs.org/which-typed-array/-/which-typed-array-1.1.15.tgz",
      "integrity": "sha512-oV0jmFtUky6CXfkqehVvBP/LSWJ2sy4vWMioiENyJLePrBO/yKyV9OyJySfAKosh+RYkIl5zJCNZ8/4JncrpdA==",
      "dev": true,
      "license": "MIT",
      "dependencies": {
        "available-typed-arrays": "^1.0.7",
        "call-bind": "^1.0.7",
        "for-each": "^0.3.3",
        "gopd": "^1.0.1",
        "has-tostringtag": "^1.0.2"
      },
      "engines": {
        "node": ">= 0.4"
      },
      "funding": {
        "url": "https://github.com/sponsors/ljharb"
      }
    },
    "node_modules/word-wrap": {
      "version": "1.2.5",
      "resolved": "https://registry.npmjs.org/word-wrap/-/word-wrap-1.2.5.tgz",
      "integrity": "sha512-BN22B5eaMMI9UMtjrGd5g5eCYPpCPDUy0FJXbYsaT5zYxjFOckS53SQDE3pWkVoWpHXVb3BrYcEN4Twa55B5cA==",
      "dev": true,
      "license": "MIT",
      "engines": {
        "node": ">=0.10.0"
      }
    },
    "node_modules/wrap-ansi": {
      "version": "8.1.0",
      "resolved": "https://registry.npmjs.org/wrap-ansi/-/wrap-ansi-8.1.0.tgz",
      "integrity": "sha512-si7QWI6zUMq56bESFvagtmzMdGOtoxfR+Sez11Mobfc7tm+VkUckk9bW2UeffTGVUbOksxmSw0AA2gs8g71NCQ==",
      "license": "MIT",
      "dependencies": {
        "ansi-styles": "^6.1.0",
        "string-width": "^5.0.1",
        "strip-ansi": "^7.0.1"
      },
      "engines": {
        "node": ">=12"
      },
      "funding": {
        "url": "https://github.com/chalk/wrap-ansi?sponsor=1"
      }
    },
    "node_modules/wrap-ansi-cjs": {
      "name": "wrap-ansi",
      "version": "7.0.0",
      "resolved": "https://registry.npmjs.org/wrap-ansi/-/wrap-ansi-7.0.0.tgz",
      "integrity": "sha512-YVGIj2kamLSTxw6NsZjoBxfSwsn0ycdesmc4p+Q21c5zPuZ1pl+NfxVdxPtdHvmNVOQ6XSYG4AUtyt/Fi7D16Q==",
      "license": "MIT",
      "dependencies": {
        "ansi-styles": "^4.0.0",
        "string-width": "^4.1.0",
        "strip-ansi": "^6.0.0"
      },
      "engines": {
        "node": ">=10"
      },
      "funding": {
        "url": "https://github.com/chalk/wrap-ansi?sponsor=1"
      }
    },
    "node_modules/wrap-ansi-cjs/node_modules/emoji-regex": {
      "version": "8.0.0",
      "resolved": "https://registry.npmjs.org/emoji-regex/-/emoji-regex-8.0.0.tgz",
      "integrity": "sha512-MSjYzcWNOA0ewAHpz0MxpYFvwg6yjy1NG3xteoqz644VCo/RPgnr1/GGt+ic3iJTzQ8Eu3TdM14SawnVUmGE6A==",
      "license": "MIT"
    },
    "node_modules/wrap-ansi-cjs/node_modules/string-width": {
      "version": "4.2.3",
      "resolved": "https://registry.npmjs.org/string-width/-/string-width-4.2.3.tgz",
      "integrity": "sha512-wKyQRQpjJ0sIp62ErSZdGsjMJWsap5oRNihHhu6G7JVO/9jIB6UyevL+tXuOqrng8j/cxKTWyWUwvSTriiZz/g==",
      "license": "MIT",
      "dependencies": {
        "emoji-regex": "^8.0.0",
        "is-fullwidth-code-point": "^3.0.0",
        "strip-ansi": "^6.0.1"
      },
      "engines": {
        "node": ">=8"
      }
    },
    "node_modules/wrap-ansi/node_modules/ansi-regex": {
      "version": "6.0.1",
      "resolved": "https://registry.npmjs.org/ansi-regex/-/ansi-regex-6.0.1.tgz",
      "integrity": "sha512-n5M855fKb2SsfMIiFFoVrABHJC8QtHwVx+mHWP3QcEqBHYienj5dHSgjbxtC0WEZXYt4wcD6zrQElDPhFuZgfA==",
      "license": "MIT",
      "engines": {
        "node": ">=12"
      },
      "funding": {
        "url": "https://github.com/chalk/ansi-regex?sponsor=1"
      }
    },
    "node_modules/wrap-ansi/node_modules/ansi-styles": {
      "version": "6.2.1",
      "resolved": "https://registry.npmjs.org/ansi-styles/-/ansi-styles-6.2.1.tgz",
      "integrity": "sha512-bN798gFfQX+viw3R7yrGWRqnrN2oRkEkUjjl4JNn4E8GxxbjtG3FbrEIIY3l8/hrwUwIeCZvi4QuOTP4MErVug==",
      "license": "MIT",
      "engines": {
        "node": ">=12"
      },
      "funding": {
        "url": "https://github.com/chalk/ansi-styles?sponsor=1"
      }
    },
    "node_modules/wrap-ansi/node_modules/strip-ansi": {
      "version": "7.1.0",
      "resolved": "https://registry.npmjs.org/strip-ansi/-/strip-ansi-7.1.0.tgz",
      "integrity": "sha512-iq6eVVI64nQQTRYq2KtEg2d2uU7LElhTJwsH4YzIHZshxlgZms/wIc4VoDQTlG/IvVIrBKG06CrZnp0qv7hkcQ==",
      "license": "MIT",
      "dependencies": {
        "ansi-regex": "^6.0.1"
      },
      "engines": {
        "node": ">=12"
      },
      "funding": {
        "url": "https://github.com/chalk/strip-ansi?sponsor=1"
      }
    },
    "node_modules/wrappy": {
      "version": "1.0.2",
      "resolved": "https://registry.npmjs.org/wrappy/-/wrappy-1.0.2.tgz",
      "integrity": "sha512-l4Sp/DRseor9wL6EvV2+TuQn63dMkPjZ/sp9XkghTEbV9KlPS1xUsZ3u7/IQO4wxtcFB4bgpQPRcR3QCvezPcQ==",
      "dev": true,
      "license": "ISC"
    },
    "node_modules/yaml": {
      "version": "2.4.5",
      "resolved": "https://registry.npmjs.org/yaml/-/yaml-2.4.5.tgz",
      "integrity": "sha512-aBx2bnqDzVOyNKfsysjA2ms5ZlnjSAW2eG3/L5G/CSujfjLJTJsEw1bGw8kCf04KodQWk1pxlGnZ56CRxiawmg==",
      "license": "ISC",
      "bin": {
        "yaml": "bin.mjs"
      },
      "engines": {
        "node": ">= 14"
      }
    },
    "node_modules/yocto-queue": {
      "version": "0.1.0",
      "resolved": "https://registry.npmjs.org/yocto-queue/-/yocto-queue-0.1.0.tgz",
      "integrity": "sha512-rVksvsnNCdJ/ohGc6xgPwyN8eheCxsiLM8mxuE/t/mOVqJewPuO1miLpTHQiRgTKCLexL4MeAFVagts7HmNZ2Q==",
      "dev": true,
      "license": "MIT",
      "engines": {
        "node": ">=10"
      },
      "funding": {
        "url": "https://github.com/sponsors/sindresorhus"
      }
    }
  }
}
