# Supplementary material for: FURIOUS: Fully unified risk-assessment with interactive operational user system for vessels
Source: PLoS One. 2025 May 28;20(5):e0323300. doi: 10.1371/journal.pone.0323300 (PMC12118981; doi:10.1371/journal.pone.0323300)
Supplement: S3 Appendix — This appendix provides a compressed ZIP archive containing the code developed by the authors. The same code is also accessible from the GitHub repository specified in the Code Availability section. (ZIP) [file pone.0323300.s003.zip › FURIOUS_PLOSONE-main/client/package.json]

{
  "name": "client",
  "version": "0.1.0",
  "private": true,
  "scripts": {
    "dev": "next dev",
    "build": "next build",
    "start": "next start",
    "lint": "next lint"
  },
  "dependencies": {
    "@tailwindcss/typography": "^0.5.13",
    "@types/lodash": "^4.17.14",
    "axios": "^1.7.2",
    "leaflet": "^1.9.4",
    "leaflet-rotatedmarker": "^0.2.0",
    "lodash": "^4.17.21",
    "next": "^14.2.5",
    "react": "^18.3.1",
    "react-datepicker": "^7.1.0",
    "react-dom": "^18.3.1",
    "react-leaflet": "^4.2.1",
    "react-select": "^5.8.0"
  },
  "devDependencies": {
    "@types/leaflet": "^1.9.12",
    "@types/leaflet-rotatedmarker": "^0.2.5",
    "@types/node": "^20",
    "@types/react": "^18.3.18",
    "@types/react-dom": "^18.3.5",
    "daisyui": "^4.12.2",
    "eslint": "^8",
    "eslint-config-next": "14.2.4",
    "postcss": "^8",
    "tailwindcss": "^3.4.1",
    "typescript": "^5"
  }
}
