# Supplementary material for: FURIOUS: Fully unified risk-assessment with interactive operational user system for vessels
Source: PLoS One. 2025 May 28;20(5):e0323300. doi: 10.1371/journal.pone.0323300 (PMC12118981; doi:10.1371/journal.pone.0323300)
Supplement: S3 Appendix — This appendix provides a compressed ZIP archive containing the code developed by the authors. The same code is also accessible from the GitHub repository specified in the Code Availability section. (ZIP) [file pone.0323300.s003.zip › FURIOUS_PLOSONE-main/client/tailwind.config.ts]

import type { Config } from "tailwindcss";

const config: Config = {
  content: [
    "./pages/**/*.{js,ts,jsx,tsx,mdx}",
    "./components/**/*.{js,ts,jsx,tsx,mdx}",
    "./app/**/*.{js,ts,jsx,tsx,mdx}",
  ],
  theme: {
    extend: {
      backgroundImage: {
        "gradient-radial": "radial-gradient(var(--tw-gradient-stops))",
        "gradient-conic":
          "conic-gradient(from 180deg at 50% 50%, var(--tw-gradient-stops))",
      },
    },
  },
  plugins: [require("@tailwindcss/typography"), require("daisyui")],
  daisyui: {
    themes: ["winter", "aqua", "night"],
    base: true, // applies background color and foreground color for root element by default
    styled: true, // include daisyUI colors and design decisions for all components
  }
};
export default config;
