# Supplementary material for: FURIOUS: Fully unified risk-assessment with interactive operational user system for vessels
Source: PLoS One. 2025 May 28;20(5):e0323300. doi: 10.1371/journal.pone.0323300 (PMC12118981; doi:10.1371/journal.pone.0323300)
Supplement: S3 Appendix — This appendix provides a compressed ZIP archive containing the code developed by the authors. The same code is also accessible from the GitHub repository specified in the Code Availability section. (ZIP) [file pone.0323300.s003.zip › FURIOUS_PLOSONE-main/package-lock.json]

{
  "name": "KRISOVIS24",
  "lockfileVersion": 3,
  "requires": true,
  "packages": {
    "": {
      "dependencies": {
        "leaflet": "^1.9.4",
        "leaflet-defaulticon-compatibility": "^0.1.2",
        "next": "^14.2.5",
        "react-leaflet": "^4.2.1"
      },
      "devDependencies": {
        "@types/leaflet": "^1.9.12"
      }
    },
    "node_modules/@next/env": {
      "version": "14.2.5",
      "resolved": "https://registry.npmjs.org/@next/env/-/env-14.2.5.tgz",
      "integrity": "sha512-/zZGkrTOsraVfYjGP8uM0p6r0BDT6xWpkjdVbcz66PJVSpwXX3yNiRycxAuDfBKGWBrZBXRuK/YVlkNgxHGwmA==",
      "license": "MIT"
    },
    "node_modules/@next/swc-darwin-arm64": {
      "version": "14.2.5",
      "resolved": "https://registry.npmjs.org/@next/swc-darwin-arm64/-/swc-darwin-arm64-14.2.5.tgz",
      "integrity": "sha512-/9zVxJ+K9lrzSGli1///ujyRfon/ZneeZ+v4ptpiPoOU+GKZnm8Wj8ELWU1Pm7GHltYRBklmXMTUqM/DqQ99FQ==",
      "cpu": [
        "arm64"
      ],
      "license": "MIT",
      "optional": true,
      "os": [
        "darwin"
      ],
      "engines": {
        "node": ">= 10"
      }
    },
    "node_modules/@next/swc-darwin-x64": {
      "version": "14.2.5",
      "resolved": "https://registry.npmjs.org/@next/swc-darwin-x64/-/swc-darwin-x64-14.2.5.tgz",
      "integrity": "sha512-vXHOPCwfDe9qLDuq7U1OYM2wUY+KQ4Ex6ozwsKxp26BlJ6XXbHleOUldenM67JRyBfVjv371oneEvYd3H2gNSA==",
      "cpu": [
        "x64"
      ],
      "license": "MIT",
      "optional": true,
      "os": [
        "darwin"
      ],
      "engines": {
        "node": ">= 10"
      }
    },
    "node_modules/@next/swc-linux-arm64-gnu": {
      "version": "14.2.5",
      "resolved": "https://registry.npmjs.org/@next/swc-linux-arm64-gnu/-/swc-linux-arm64-gnu-14.2.5.tgz",
      "integrity": "sha512-vlhB8wI+lj8q1ExFW8lbWutA4M2ZazQNvMWuEDqZcuJJc78iUnLdPPunBPX8rC4IgT6lIx/adB+Cwrl99MzNaA==",
      "cpu": [
        "arm64"
      ],
      "license": "MIT",
      "optional": true,
      "os": [
        "linux"
      ],
      "engines": {
        "node": ">= 10"
      }
    },
    "node_modules/@next/swc-linux-arm64-musl": {
      "version": "14.2.5",
      "resolved": "https://registry.npmjs.org/@next/swc-linux-arm64-musl/-/swc-linux-arm64-musl-14.2.5.tgz",
      "integrity": "sha512-NpDB9NUR2t0hXzJJwQSGu1IAOYybsfeB+LxpGsXrRIb7QOrYmidJz3shzY8cM6+rO4Aojuef0N/PEaX18pi9OA==",
      "cpu": [
        "arm64"
      ],
      "license": "MIT",
      "optional": true,
      "os": [
        "linux"
      ],
      "engines": {
        "node": ">= 10"
      }
    },
    "node_modules/@next/swc-linux-x64-gnu": {
      "version": "14.2.5",
      "resolved": "https://registry.npmjs.org/@next/swc-linux-x64-gnu/-/swc-linux-x64-gnu-14.2.5.tgz",
      "integrity": "sha512-8XFikMSxWleYNryWIjiCX+gU201YS+erTUidKdyOVYi5qUQo/gRxv/3N1oZFCgqpesN6FPeqGM72Zve+nReVXQ==",
      "cpu": [
        "x64"
      ],
      "license": "MIT",
      "optional": true,
      "os": [
        "linux"
      ],
      "engines": {
        "node": ">= 10"
      }
    },
    "node_modules/@next/swc-linux-x64-musl": {
      "version": "14.2.5",
      "resolved": "https://registry.npmjs.org/@next/swc-linux-x64-musl/-/swc-linux-x64-musl-14.2.5.tgz",
      "integrity": "sha512-6QLwi7RaYiQDcRDSU/os40r5o06b5ue7Jsk5JgdRBGGp8l37RZEh9JsLSM8QF0YDsgcosSeHjglgqi25+m04IQ==",
      "cpu": [
        "x64"
      ],
      "license": "MIT",
      "optional": true,
      "os": [
        "linux"
      ],
      "engines": {
        "node": ">= 10"
      }
    },
    "node_modules/@next/swc-win32-arm64-msvc": {
      "version": "14.2.5",
      "resolved": "https://registry.npmjs.org/@next/swc-win32-arm64-msvc/-/swc-win32-arm64-msvc-14.2.5.tgz",
      "integrity": "sha512-1GpG2VhbspO+aYoMOQPQiqc/tG3LzmsdBH0LhnDS3JrtDx2QmzXe0B6mSZZiN3Bq7IOMXxv1nlsjzoS1+9mzZw==",
      "cpu": [
        "arm64"
      ],
      "license": "MIT",
      "optional": true,
      "os": [
        "win32"
      ],
      "engines": {
        "node": ">= 10"
      }
    },
    "node_modules/@next/swc-win32-ia32-msvc": {
      "version": "14.2.5",
      "resolved": "https://registry.npmjs.org/@next/swc-win32-ia32-msvc/-/swc-win32-ia32-msvc-14.2.5.tgz",
      "integrity": "sha512-Igh9ZlxwvCDsu6438FXlQTHlRno4gFpJzqPjSIBZooD22tKeI4fE/YMRoHVJHmrQ2P5YL1DoZ0qaOKkbeFWeMg==",
      "cpu": [
        "ia32"
      ],
      "license": "MIT",
      "optional": true,
      "os": [
        "win32"
      ],
      "engines": {
        "node": ">= 10"
      }
    },
    "node_modules/@next/swc-win32-x64-msvc": {
      "version": "14.2.5",
      "resolved": "https://registry.npmjs.org/@next/swc-win32-x64-msvc/-/swc-win32-x64-msvc-14.2.5.tgz",
      "integrity": "sha512-tEQ7oinq1/CjSG9uSTerca3v4AZ+dFa+4Yu6ihaG8Ud8ddqLQgFGcnwYls13H5X5CPDPZJdYxyeMui6muOLd4g==",
      "cpu": [
        "x64"
      ],
      "license": "MIT",
      "optional": true,
      "os": [
        "win32"
      ],
      "engines": {
        "node": ">= 10"
      }
    },
    "node_modules/@react-leaflet/core": {
      "version": "2.1.0",
      "resolved": "https://registry.npmjs.org/@react-leaflet/core/-/core-2.1.0.tgz",
      "integrity": "sha512-Qk7Pfu8BSarKGqILj4x7bCSZ1pjuAPZ+qmRwH5S7mDS91VSbVVsJSrW4qA+GPrro8t69gFYVMWb1Zc4yFmPiVg==",
      "license": "Hippocratic-2.1",
      "peerDependencies": {
        "leaflet": "^1.9.0",
        "react": "^18.0.0",
        "react-dom": "^18.0.0"
      }
    },
    "node_modules/@swc/counter": {
      "version": "0.1.3",
      "resolved": "https://registry.npmjs.org/@swc/counter/-/counter-0.1.3.tgz",
      "integrity": "sha512-e2BR4lsJkkRlKZ/qCHPw9ZaSxc0MVUd7gtbtaB7aMvHeJVYe8sOB8DBZkP2DtISHGSku9sCK6T6cnY0CtXrOCQ==",
      "license": "Apache-2.0"
    },
    "node_modules/@swc/helpers": {
      "version": "0.5.5",
      "resolved": "https://registry.npmjs.org/@swc/helpers/-/helpers-0.5.5.tgz",
      "integrity": "sha512-KGYxvIOXcceOAbEk4bi/dVLEK9z8sZ0uBB3Il5b1rhfClSpcX0yfRO0KmTkqR2cnQDymwLB+25ZyMzICg/cm/A==",
      "license": "Apache-2.0",
      "dependencies": {
        "@swc/counter": "^0.1.3",
        "tslib": "^2.4.0"
      }
    },
    "node_modules/@types/geojson": {
      "version": "7946.0.14",
      "resolved": "https://registry.npmjs.org/@types/geojson/-/geojson-7946.0.14.tgz",
      "integrity": "sha512-WCfD5Ht3ZesJUsONdhvm84dmzWOiOzOAqOncN0++w0lBw1o8OuDNJF2McvvCef/yBqb/HYRahp1BYtODFQ8bRg==",
      "dev": true,
      "license": "MIT"
    },
    "node_modules/@types/leaflet": {
      "version": "1.9.12",
      "resolved": "https://registry.npmjs.org/@types/leaflet/-/leaflet-1.9.12.tgz",
      "integrity": "sha512-BK7XS+NyRI291HIo0HCfE18Lp8oA30H1gpi1tf0mF3TgiCEzanQjOqNZ4x126SXzzi2oNSZhZ5axJp1k0iM6jg==",
      "dev": true,
      "license": "MIT",
      "dependencies": {
        "@types/geojson": "*"
      }
    },
    "node_modules/busboy": {
      "version": "1.6.0",
      "resolved": "https://registry.npmjs.org/busboy/-/busboy-1.6.0.tgz",
      "integrity": "sha512-8SFQbg/0hQ9xy3UNTB0YEnsNBbWfhf7RtnzpL7TkBiTBRfrQ9Fxcnz7VJsleJpyp6rVLvXiuORqjlHi5q+PYuA==",
      "dependencies": {
        "streamsearch": "^1.1.0"
      },
      "engines": {
        "node": ">=10.16.0"
      }
    },
    "node_modules/caniuse-lite": {
      "version": "1.0.30001646",
      "resolved": "https://registry.npmjs.org/caniuse-lite/-/caniuse-lite-1.0.30001646.tgz",
      "integrity": "sha512-dRg00gudiBDDTmUhClSdv3hqRfpbOnU28IpI1T6PBTLWa+kOj0681C8uML3PifYfREuBrVjDGhL3adYpBT6spw==",
      "funding": [
        {
          "type": "opencollective",
          "url": "https://opencollective.com/browserslist"
        },
        {
          "type": "tidelift",
          "url": "https://tidelift.com/funding/github/npm/caniuse-lite"
        },
        {
          "type": "github",
          "url": "https://github.com/sponsors/ai"
        }
      ],
      "license": "CC-BY-4.0"
    },
    "node_modules/client-only": {
      "version": "0.0.1",
      "resolved": "https://registry.npmjs.org/client-only/-/client-only-0.0.1.tgz",
      "integrity": "sha512-IV3Ou0jSMzZrd3pZ48nLkT9DA7Ag1pnPzaiQhpW7c3RbcqqzvzzVu+L8gfqMp/8IM2MQtSiqaCxrrcfu8I8rMA==",
      "license": "MIT"
    },
    "node_modules/graceful-fs": {
      "version": "4.2.11",
      "resolved": "https://registry.npmjs.org/graceful-fs/-/graceful-fs-4.2.11.tgz",
      "integrity": "sha512-RbJ5/jmFcNNCcDV5o9eTnBLJ/HszWV0P73bc+Ff4nS/rJj+YaS6IGyiOL0VoBYX+l1Wrl3k63h/KrH+nhJ0XvQ==",
      "license": "ISC"
    },
    "node_modules/js-tokens": {
      "version": "4.0.0",
      "resolved": "https://registry.npmjs.org/js-tokens/-/js-tokens-4.0.0.tgz",
      "integrity": "sha512-RdJUflcE3cUzKiMqQgsCu06FPu9UdIJO0beYbPhHN4k6apgJtifcoCtT9bcxOpYBtpD2kCM6Sbzg4CausW/PKQ==",
      "license": "MIT",
      "peer": true
    },
    "node_modules/leaflet": {
      "version": "1.9.4",
      "resolved": "https://registry.npmjs.org/leaflet/-/leaflet-1.9.4.tgz",
      "integrity": "sha512-nxS1ynzJOmOlHp+iL3FyWqK89GtNL8U8rvlMOsQdTTssxZwCXh8N2NB3GDQOL+YR3XnWyZAxwQixURb+FA74PA==",
      "license": "BSD-2-Clause"
    },
    "node_modules/leaflet-defaulticon-compatibility": {
      "version": "0.1.2",
      "resolved": "https://registry.npmjs.org/leaflet-defaulticon-compatibility/-/leaflet-defaulticon-compatibility-0.1.2.tgz",
      "integrity": "sha512-IrKagWxkTwzxUkFIumy/Zmo3ksjuAu3zEadtOuJcKzuXaD76Gwvg2Z1mLyx7y52ykOzM8rAH5ChBs4DnfdGa6Q==",
      "license": "BSD-2-Clause"
    },
    "node_modules/loose-envify": {
      "version": "1.4.0",
      "resolved": "https://registry.npmjs.org/loose-envify/-/loose-envify-1.4.0.tgz",
      "integrity": "sha512-lyuxPGr/Wfhrlem2CL/UcnUc1zcqKAImBDzukY7Y5F/yQiNdko6+fRLevlw1HgMySw7f611UIY408EtxRSoK3Q==",
      "license": "MIT",
      "peer": true,
      "dependencies": {
        "js-tokens": "^3.0.0 || ^4.0.0"
      },
      "bin": {
        "loose-envify": "cli.js"
      }
    },
    "node_modules/nanoid": {
      "version": "3.3.7",
      "resolved": "https://registry.npmjs.org/nanoid/-/nanoid-3.3.7.tgz",
      "integrity": "sha512-eSRppjcPIatRIMC1U6UngP8XFcz8MQWGQdt1MTBQ7NaAmvXDfvNxbvWV3x2y6CdEUciCSsDHDQZbhYaB8QEo2g==",
      "funding": [
        {
          "type": "github",
          "url": "https://github.com/sponsors/ai"
        }
      ],
      "license": "MIT",
      "bin": {
        "nanoid": "bin/nanoid.cjs"
      },
      "engines": {
        "node": "^10 || ^12 || ^13.7 || ^14 || >=15.0.1"
      }
    },
    "node_modules/next": {
      "version": "14.2.5",
      "resolved": "https://registry.npmjs.org/next/-/next-14.2.5.tgz",
      "integrity": "sha512-0f8aRfBVL+mpzfBjYfQuLWh2WyAwtJXCRfkPF4UJ5qd2YwrHczsrSzXU4tRMV0OAxR8ZJZWPFn6uhSC56UTsLA==",
      "license": "MIT",
      "dependencies": {
        "@next/env": "14.2.5",
        "@swc/helpers": "0.5.5",
        "busboy": "1.6.0",
        "caniuse-lite": "^1.0.30001579",
        "graceful-fs": "^4.2.11",
        "postcss": "8.4.31",
        "styled-jsx": "5.1.1"
      },
      "bin": {
        "next": "dist/bin/next"
      },
      "engines": {
        "node": ">=18.17.0"
      },
      "optionalDependencies": {
        "@next/swc-darwin-arm64": "14.2.5",
        "@next/swc-darwin-x64": "14.2.5",
        "@next/swc-linux-arm64-gnu": "14.2.5",
        "@next/swc-linux-arm64-musl": "14.2.5",
        "@next/swc-linux-x64-gnu": "14.2.5",
        "@next/swc-linux-x64-musl": "14.2.5",
        "@next/swc-win32-arm64-msvc": "14.2.5",
        "@next/swc-win32-ia32-msvc": "14.2.5",
        "@next/swc-win32-x64-msvc": "14.2.5"
      },
      "peerDependencies": {
        "@opentelemetry/api": "^1.1.0",
        "@playwright/test": "^1.41.2",
        "react": "^18.2.0",
        "react-dom": "^18.2.0",
        "sass": "^1.3.0"
      },
      "peerDependenciesMeta": {
        "@opentelemetry/api": {
          "optional": true
        },
        "@playwright/test": {
          "optional": true
        },
        "sass": {
          "optional": true
        }
      }
    },
    "node_modules/picocolors": {
      "version": "1.0.1",
      "resolved": "https://registry.npmjs.org/picocolors/-/picocolors-1.0.1.tgz",
      "integrity": "sha512-anP1Z8qwhkbmu7MFP5iTt+wQKXgwzf7zTyGlcdzabySa9vd0Xt392U0rVmz9poOaBj0uHJKyyo9/upk0HrEQew==",
      "license": "ISC"
    },
    "node_modules/postcss": {
      "version": "8.4.31",
      "resolved": "https://registry.npmjs.org/postcss/-/postcss-8.4.31.tgz",
      "integrity": "sha512-PS08Iboia9mts/2ygV3eLpY5ghnUcfLV/EXTOW1E2qYxJKGGBUtNjN76FYHnMs36RmARn41bC0AZmn+rR0OVpQ==",
      "funding": [
        {
          "type": "opencollective",
          "url": "https://opencollective.com/postcss/"
        },
        {
          "type": "tidelift",
          "url": "https://tidelift.com/funding/github/npm/postcss"
        },
        {
          "type": "github",
          "url": "https://github.com/sponsors/ai"
        }
      ],
      "license": "MIT",
      "dependencies": {
        "nanoid": "^3.3.6",
        "picocolors": "^1.0.0",
        "source-map-js": "^1.0.2"
      },
      "engines": {
        "node": "^10 || ^12 || >=14"
      }
    },
    "node_modules/react": {
      "version": "18.3.1",
      "resolved": "https://registry.npmjs.org/react/-/react-18.3.1.tgz",
      "integrity": "sha512-wS+hAgJShR0KhEvPJArfuPVN1+Hz1t0Y6n5jLrGQbkb4urgPE/0Rve+1kMB1v/oWgHgm4WIcV+i7F2pTVj+2iQ==",
      "license": "MIT",
      "peer": true,
      "dependencies": {
        "loose-envify": "^1.1.0"
      },
      "engines": {
        "node": ">=0.10.0"
      }
    },
    "node_modules/react-dom": {
      "version": "18.3.1",
      "resolved": "https://registry.npmjs.org/react-dom/-/react-dom-18.3.1.tgz",
      "integrity": "sha512-5m4nQKp+rZRb09LNH59GM4BxTh9251/ylbKIbpe7TpGxfJ+9kv6BLkLBXIjjspbgbnIBNqlI23tRnTWT0snUIw==",
      "license": "MIT",
      "peer": true,
      "dependencies": {
        "loose-envify": "^1.1.0",
        "scheduler": "^0.23.2"
      },
      "peerDependencies": {
        "react": "^18.3.1"
      }
    },
    "node_modules/react-leaflet": {
      "version": "4.2.1",
      "resolved": "https://registry.npmjs.org/react-leaflet/-/react-leaflet-4.2.1.tgz",
      "integrity": "sha512-p9chkvhcKrWn/H/1FFeVSqLdReGwn2qmiobOQGO3BifX+/vV/39qhY8dGqbdcPh1e6jxh/QHriLXr7a4eLFK4Q==",
      "license": "Hippocratic-2.1",
      "dependencies": {
        "@react-leaflet/core": "^2.1.0"
      },
      "peerDependencies": {
        "leaflet": "^1.9.0",
        "react": "^18.0.0",
        "react-dom": "^18.0.0"
      }
    },
    "node_modules/scheduler": {
      "version": "0.23.2",
      "resolved": "https://registry.npmjs.org/scheduler/-/scheduler-0.23.2.tgz",
      "integrity": "sha512-UOShsPwz7NrMUqhR6t0hWjFduvOzbtv7toDH1/hIrfRNIDBnnBWd0CwJTGvTpngVlmwGCdP9/Zl/tVrDqcuYzQ==",
      "license": "MIT",
      "peer": true,
      "dependencies": {
        "loose-envify": "^1.1.0"
      }
    },
    "node_modules/source-map-js": {
      "version": "1.2.0",
      "resolved": "https://registry.npmjs.org/source-map-js/-/source-map-js-1.2.0.tgz",
      "integrity": "sha512-itJW8lvSA0TXEphiRoawsCksnlf8SyvmFzIhltqAHluXd88pkCd+cXJVHTDwdCr0IzwptSm035IHQktUu1QUMg==",
      "license": "BSD-3-Clause",
      "engines": {
        "node": ">=0.10.0"
      }
    },
    "node_modules/streamsearch": {
      "version": "1.1.0",
      "resolved": "https://registry.npmjs.org/streamsearch/-/streamsearch-1.1.0.tgz",
      "integrity": "sha512-Mcc5wHehp9aXz1ax6bZUyY5afg9u2rv5cqQI3mRrYkGC8rW2hM02jWuwjtL++LS5qinSyhj2QfLyNsuc+VsExg==",
      "engines": {
        "node": ">=10.0.0"
      }
    },
    "node_modules/styled-jsx": {
      "version": "5.1.1",
      "resolved": "https://registry.npmjs.org/styled-jsx/-/styled-jsx-5.1.1.tgz",
      "integrity": "sha512-pW7uC1l4mBZ8ugbiZrcIsiIvVx1UmTfw7UkC3Um2tmfUq9Bhk8IiyEIPl6F8agHgjzku6j0xQEZbfA5uSgSaCw==",
      "license": "MIT",
      "dependencies": {
        "client-only": "0.0.1"
      },
      "engines": {
        "node": ">= 12.0.0"
      },
      "peerDependencies": {
        "react": ">= 16.8.0 || 17.x.x || ^18.0.0-0"
      },
      "peerDependenciesMeta": {
        "@babel/core": {
          "optional": true
        },
        "babel-plugin-macros": {
          "optional": true
        }
      }
    },
    "node_modules/tslib": {
      "version": "2.6.3",
      "resolved": "https://registry.npmjs.org/tslib/-/tslib-2.6.3.tgz",
      "integrity": "sha512-xNvxJEOUiWPGhUuUdQgAJPKOOJfGnIyKySOc09XkKsgdUV/3E2zvwZYdejjmRgPCgcym1juLH3226yA7sEFJKQ==",
      "license": "0BSD"
    }
  }
}
