# Supplementary material for: FURIOUS: Fully unified risk-assessment with interactive operational user system for vessels
Source: PLoS One. 2025 May 28;20(5):e0323300. doi: 10.1371/journal.pone.0323300 (PMC12118981; doi:10.1371/journal.pone.0323300)
Supplement: S3 Appendix — This appendix provides a compressed ZIP archive containing the code developed by the authors. The same code is also accessible from the GitHub repository specified in the Code Availability section. (ZIP) [file pone.0323300.s003.zip › FURIOUS_PLOSONE-main/package.json]

{
  "dependencies": {
    "leaflet": "^1.9.4",
    "leaflet-defaulticon-compatibility": "^0.1.2",
    "next": "^14.2.5",
    "react-leaflet": "^4.2.1"
  },
  "devDependencies": {
    "@types/leaflet": "^1.9.12"
  }
}
