# Supplementary material for: FURIOUS: Fully unified risk-assessment with interactive operational user system for vessels
Source: PLoS One. 2025 May 28;20(5):e0323300. doi: 10.1371/journal.pone.0323300 (PMC12118981; doi:10.1371/journal.pone.0323300)
Supplement: S3 Appendix — This appendix provides a compressed ZIP archive containing the code developed by the authors. The same code is also accessible from the GitHub repository specified in the Code Availability section. (ZIP) [file pone.0323300.s003.zip › FURIOUS_PLOSONE-main/server/README.md]

# Server

This folder contains the Flask-based server for the FURIOUS application. The server provides several endpoints to process and return ship-related data for risk assessment. It is configured to run in development mode (with debug enabled).

## Prerequisites

- **Python 3.6+**
- The provided virtual environment in the `venv` folder (if you encounter issues, consider recreating it).

## Running the Server

1. **Activate the Provided Virtual Environment:**

   - On macOS/Linux:
     ```bash
     source venv/bin/activate
     ```
   - On Windows:
     ```bash
     venv\Scripts\activate
     ```

2. **Run the Server in Development Mode:**

   With the virtual environment activated, start the server by running:
   ```bash
   python3 server.py
