# Supplementary material for: FURIOUS: Fully unified risk-assessment with interactive operational user system for vessels
Source: PLoS One. 2025 May 28;20(5):e0323300. doi: 10.1371/journal.pone.0323300 (PMC12118981; doi:10.1371/journal.pone.0323300)
Supplement: S3 Appendix — This appendix provides a compressed ZIP archive containing the code developed by the authors. The same code is also accessible from the GitHub repository specified in the Code Availability section. (ZIP) [file pone.0323300.s003.zip › FURIOUS_PLOSONE-main/server/venv/bin/activate]

# This file must be used with "source bin/activate" *from bash*
# you cannot run it directly

deactivate () {
    # reset old environment variables
    if [ -n "${_OLD_VIRTUAL_PATH:-}" ] ; then
        PATH="${_OLD_VIRTUAL_PATH:-}"
        export PATH
        unset _OLD_VIRTUAL_PATH
    fi
    if [ -n "${_OLD_VIRTUAL_PYTHONHOME:-}" ] ; then
        PYTHONHOME="${_OLD_VIRTUAL_PYTHONHOME:-}"
        export PYTHONHOME
        unset _OLD_VIRTUAL_PYTHONHOME
    fi

    # This should detect bash and zsh, which have a hash command that must
    # be called to get it to forget past commands.  Without forgetting
    # past commands the $PATH changes we made may not be respected
    if [ -n "${BASH:-}" -o -n "${ZSH_VERSION:-}" ] ; then
        hash -r 2> /dev/null
    fi

    if [ -n "${_OLD_VIRTUAL_PS1:-}" ] ; then
        PS1="${_OLD_VIRTUAL_PS1:-}"
        export PS1
        unset _OLD_VIRTUAL_PS1
    fi

    unset VIRTUAL_ENV
    unset VIRTUAL_ENV_PROMPT
    if [ ! "${1:-}" = "nondestructive" ] ; then
    # Self destruct!
        unset -f deactivate
    fi
}

# unset irrelevant variables
deactivate nondestructive

VIRTUAL_ENV="/home/yykim/KRISO_VIS/ver04/KRISOVIS24/server/venv"
export VIRTUAL_ENV

_OLD_VIRTUAL_PATH="$PATH"
PATH="$VIRTUAL_ENV/bin:$PATH"
export PATH

# unset PYTHONHOME if set
# this will fail if PYTHONHOME is set to the empty string (which is bad anyway)
# could use `if (set -u; : $PYTHONHOME) ;` in bash
if [ -n "${PYTHONHOME:-}" ] ; then
    _OLD_VIRTUAL_PYTHONHOME="${PYTHONHOME:-}"
    unset PYTHONHOME
fi

if [ -z "${VIRTUAL_ENV_DISABLE_PROMPT:-}" ] ; then
    _OLD_VIRTUAL_PS1="${PS1:-}"
    PS1="(venv) ${PS1:-}"
    export PS1
    VIRTUAL_ENV_PROMPT="(venv) "
    export VIRTUAL_ENV_PROMPT
fi

# This should detect bash and zsh, which have a hash command that must
# be called to get it to forget past commands.  Without forgetting
# past commands the $PATH changes we made may not be respected
if [ -n "${BASH:-}" -o -n "${ZSH_VERSION:-}" ] ; then
    hash -r 2> /dev/null
fi
