# Supplementary material for: FURIOUS: Fully unified risk-assessment with interactive operational user system for vessels
Source: PLoS One. 2025 May 28;20(5):e0323300. doi: 10.1371/journal.pone.0323300 (PMC12118981; doi:10.1371/journal.pone.0323300)
Supplement: S3 Appendix — This appendix provides a compressed ZIP archive containing the code developed by the authors. The same code is also accessible from the GitHub repository specified in the Code Availability section. (ZIP) [file pone.0323300.s003.zip › FURIOUS_PLOSONE-main/server/venv/bin/activate.csh]

# This file must be used with "source bin/activate.csh" *from csh*.
# You cannot run it directly.
# Created by Davide Di Blasi <davidedb@gmail.com>.
# Ported to Python 3.3 venv by Andrew Svetlov <andrew.svetlov@gmail.com>

alias deactivate 'test $?_OLD_VIRTUAL_PATH != 0 && setenv PATH "$_OLD_VIRTUAL_PATH" && unset _OLD_VIRTUAL_PATH; rehash; test $?_OLD_VIRTUAL_PROMPT != 0 && set prompt="$_OLD_VIRTUAL_PROMPT" && unset _OLD_VIRTUAL_PROMPT; unsetenv VIRTUAL_ENV; unsetenv VIRTUAL_ENV_PROMPT; test "\!:*" != "nondestructive" && unalias deactivate'

# Unset irrelevant variables.
deactivate nondestructive

setenv VIRTUAL_ENV "/home/yykim/KRISO_VIS/ver04/KRISOVIS24/server/venv"

set _OLD_VIRTUAL_PATH="$PATH"
setenv PATH "$VIRTUAL_ENV/bin:$PATH"


set _OLD_VIRTUAL_PROMPT="$prompt"

if (! "$?VIRTUAL_ENV_DISABLE_PROMPT") then
    set prompt = "(venv) $prompt"
    setenv VIRTUAL_ENV_PROMPT "(venv) "
endif

alias pydoc python -m pydoc

rehash
