# Supplementary material for: FURIOUS: Fully unified risk-assessment with interactive operational user system for vessels
Source: PLoS One. 2025 May 28;20(5):e0323300. doi: 10.1371/journal.pone.0323300 (PMC12118981; doi:10.1371/journal.pone.0323300)
Supplement: S3 Appendix — This appendix provides a compressed ZIP archive containing the code developed by the authors. The same code is also accessible from the GitHub repository specified in the Code Availability section. (ZIP) [file pone.0323300.s003.zip › FURIOUS_PLOSONE-main/server/venv/bin/activate.fish]

# This file must be used with "source <venv>/bin/activate.fish" *from fish*
# (https://fishshell.com/); you cannot run it directly.

function deactivate  -d "Exit virtual environment and return to normal shell environment"
    # reset old environment variables
    if test -n "$_OLD_VIRTUAL_PATH"
        set -gx PATH $_OLD_VIRTUAL_PATH
        set -e _OLD_VIRTUAL_PATH
    end
    if test -n "$_OLD_VIRTUAL_PYTHONHOME"
        set -gx PYTHONHOME $_OLD_VIRTUAL_PYTHONHOME
        set -e _OLD_VIRTUAL_PYTHONHOME
    end

    if test -n "$_OLD_FISH_PROMPT_OVERRIDE"
        set -e _OLD_FISH_PROMPT_OVERRIDE
        # prevents error when using nested fish instances (Issue #93858)
        if functions -q _old_fish_prompt
            functions -e fish_prompt
            functions -c _old_fish_prompt fish_prompt
            functions -e _old_fish_prompt
        end
    end

    set -e VIRTUAL_ENV
    set -e VIRTUAL_ENV_PROMPT
    if test "$argv[1]" != "nondestructive"
        # Self-destruct!
        functions -e deactivate
    end
end

# Unset irrelevant variables.
deactivate nondestructive

set -gx VIRTUAL_ENV "/home/yykim/KRISO_VIS/ver04/KRISOVIS24/server/venv"

set -gx _OLD_VIRTUAL_PATH $PATH
set -gx PATH "$VIRTUAL_ENV/bin" $PATH

# Unset PYTHONHOME if set.
if set -q PYTHONHOME
    set -gx _OLD_VIRTUAL_PYTHONHOME $PYTHONHOME
    set -e PYTHONHOME
end

if test -z "$VIRTUAL_ENV_DISABLE_PROMPT"
    # fish uses a function instead of an env var to generate the prompt.

    # Save the current fish_prompt function as the function _old_fish_prompt.
    functions -c fish_prompt _old_fish_prompt

    # With the original prompt function renamed, we can override with our own.
    function fish_prompt
        # Save the return status of the last command.
        set -l old_status $status

        # Output the venv prompt; color taken from the blue of the Python logo.
        printf "%s%s%s" (set_color 4B8BBE) "(venv) " (set_color normal)

        # Restore the return status of the previous command.
        echo "exit $old_status" | .
        # Output the original/"old" prompt.
        _old_fish_prompt
    end

    set -gx _OLD_FISH_PROMPT_OVERRIDE "$VIRTUAL_ENV"
    set -gx VIRTUAL_ENV_PROMPT "(venv) "
end
