# Supplementary material for: FURIOUS: Fully unified risk-assessment with interactive operational user system for vessels
Source: PLoS One. 2025 May 28;20(5):e0323300. doi: 10.1371/journal.pone.0323300 (PMC12118981; doi:10.1371/journal.pone.0323300)
Supplement: S3 Appendix — This appendix provides a compressed ZIP archive containing the code developed by the authors. The same code is also accessible from the GitHub repository specified in the Code Availability section. (ZIP) [file pone.0323300.s003.zip › FURIOUS_PLOSONE-main/server/venv/pyvenv.cfg]

home = /home/yykim/anaconda3/bin
include-system-site-packages = false
version = 3.11.5
executable = /home/yykim/anaconda3/bin/python3.11
command = /home/yykim/KRISO_VIS/ver03/KRISOVIS24/server/venv/bin/python3 -m venv /home/yykim/KRISO_VIS/ver04/KRISOVIS24/server/venv
